# Supplementary material for: Enantioselective lactonization catalyzed by chiral N-heterocyclic carbenes enables access to inherently chiral eight-membered lactones
Source: Chem Sci. 2025 Aug 25;16(37):17369–73. doi: 10.1039/d5sc05037e (PMC12400956; doi:10.1039/d5sc05037e)
Supplement: SC-016-D5SC05037E-s002 [file SC-016-D5SC05037E-s002.xyz]

33
R1 charge=0 multiplicity=1 free_energy=-881.38670839
H 3.973555285 -1.171204731 -1.658804317
H 2.613775691 -1.562443980 0.361199829
O -1.134764849 1.996410960 -0.280429372
C -1.585804235 0.771352653 -0.784610891
C -2.233400789 0.784534934 -2.008558056
C -2.798572035 -0.389662787 -2.489147843
C -2.719526714 -1.555221541 -1.733951609
C -2.068043780 -1.546077698 -0.507632039
C -1.481498675 -0.380296863 -0.011101314
C -0.762822561 -0.375679778 1.281985984
C -1.439098028 -0.706738498 2.456347459
C -0.773975468 -0.748063998 3.674093064
C 0.586690809 -0.467153204 3.727153732
C 1.271854054 -0.151534766 2.561917006
C 0.611425707 -0.096631208 1.333359710
C 1.392913270 0.174801540 0.099907263
C 1.169980834 1.300371113 -0.702626762
C 0.175046055 2.343563692 -0.321631037
O 0.473617957 3.479915285 -0.056844329
C 1.955978706 1.539262519 -1.828616663
C 2.953649310 0.645169598 -2.186593283
C 3.190049425 -0.472862724 -1.394107614
C 2.423795749 -0.695614174 -0.258334357
H 3.549408796 0.825885430 -3.071554120
H -2.296730990 1.710449185 -2.564409215
H -3.302862140 -0.390363130 -3.446516828
H -3.161842960 -2.472110783 -2.101045593
H -1.994580729 -2.454576766 0.076202534
H -2.497630487 -0.928273002 2.408000439
H -1.316080107 -0.998193614 4.576968328
H 1.114034008 -0.495552532 4.672003718
H 2.333125199 0.058793322 2.597534565
H 1.778333690 2.427745547 -2.420158390
33
R2 charge=0 multiplicity=1 free_energy=-881.38672659
H -3.171190918 -1.895413329 -2.499755510
H -2.048929297 -2.258139775 -0.334092572
O 0.511449518 2.247332393 0.201570177
C 1.371583450 1.304223042 -0.372152103
C 2.144537617 1.714798938 -1.445428037
C 3.093645024 0.846364650 -1.968835843
C 3.265174434 -0.413285393 -1.403967874
C 2.481889556 -0.804241326 -0.326055852
C 1.512800351 0.047604333 0.207801236
C 0.658084735 -0.377708833 1.338165797
C 1.237488723 -0.715657504 2.561234165
C 0.457183160 -1.154859363 3.622071479
C -0.919203647 -1.271488432 3.464577556
C -1.503759557 -0.952548626 2.246466421
C -0.730582842 -0.499695556 1.176192865
C -1.382300467 -0.235237306 -0.132024199
C -1.398551406 1.034217832 -0.722853438
C -0.824042159 2.223044541 -0.029776376
O -1.483227069 3.165731225 0.327135110
C -2.056785592 1.248482557 -1.932659211
C -2.680722724 0.195307217 -2.584184240
C -2.677810881 -1.068865806 -2.004714976
C -2.044500750 -1.275095291 -0.786775880
H -3.175003980 0.362853046 -3.532017713
H 2.003430987 2.707739992 -1.851022206
H 3.699249091 1.156545125 -2.810190525
H 4.006166096 -1.092658095 -1.804544286
H 2.605431535 -1.788215960 0.107686208
H 2.310190947 -0.626629431 2.676419440
H 0.922176317 -1.404393403 4.567150166
H -1.536195592 -1.612145234 4.286112968
H -2.573901855 -1.051309558 2.116445582
H -2.073772804 2.243343331 -2.357978328
33
TS1 charge=0 multiplicity=1 free_energy=-881.34161895
H -3.415469371 -3.376184600 1.649092889
H -2.295976554 -2.530810380 -0.351783514
O 1.009845259 -0.066592925 1.582840025
C 1.936748787 0.517454426 0.748668041
C 3.146719933 0.890357784 1.310855479
C 4.133440664 1.444114897 0.516057563
C 3.858512703 1.626107248 -0.832817800
C 2.638193909 1.244614455 -1.366272766
C 1.609716815 0.641788798 -0.606962636
C 0.289145735 0.255222034 -1.254124150
C 0.269384437 0.482446711 -2.648375637
C -0.840153907 0.391255545 -3.463153187
C -2.057897738 0.066652792 -2.896115589
C -2.075375668 -0.257169759 -1.556038342
C -0.945547896 -0.254674569 -0.705925110
C -1.362128426 -0.860218972 0.619238368
C -1.197542752 -0.262404676 1.879507803
C -0.076537830 0.680790089 1.966687096
O -0.032681765 1.841149425 2.263846939
C -1.876977932 -0.693612110 3.008627103
C -2.705988891 -1.806056570 2.928686904
C -2.813388587 -2.479357420 1.719590720
C -2.166113224 -2.004145918 0.583442929
H -3.230213968 -2.160097718 3.806364925
H 3.286609642 0.735829746 2.372176139
H 5.084248866 1.738688917 0.939743181
H 4.595198814 2.075849012 -1.485652248
H 2.506461580 1.452369695 -2.412744277
H 1.180995393 0.750131899 -3.147712490
H -0.744006044 0.596114018 -4.521470576
H -2.971071834 0.041581585 -3.476061595
H -3.023390331 -0.534324314 -1.121418033
H -1.714759820 -0.186869147 3.951201847
33
TS2 charge=0 multiplicity=1 free_energy=-881.34041963
H -1.848586334 -2.765060825 3.983826741
H -2.361256340 -2.218527202 1.748201191
O 1.923201417 -0.570419089 -0.017015649
C 1.921223224 0.495695074 -0.909095166
C 3.101020182 1.110474694 -1.286560195
C 3.038353169 2.281010824 -2.030002584
C 1.796351121 2.825334289 -2.342918252
C 0.631102779 2.165317048 -1.981669974
C 0.662086492 0.948712595 -1.280576031
C -0.601482155 0.157610247 -1.138614809
C -1.313754737 0.202696922 -2.357308161
C -2.592577901 -0.279192356 -2.534826004
C -3.236358624 -0.806966544 -1.430813841
C -2.540907190 -0.929865152 -0.245452621
C -1.190947246 -0.556267069 -0.039894446
C -0.641899702 -0.970132811 1.320004774
C 0.588674926 -0.623796695 1.936174024
C 1.745837870 -0.042692257 1.253879971
O 2.515370960 0.753864561 1.721608302
C 0.862079996 -0.919867632 3.278777943
C -0.008114086 -1.656395782 4.053483080
C -1.160846447 -2.126907558 3.443825451
C -1.455515610 -1.789919104 2.133572271
H 0.224633376 -1.890704991 5.083380482
H 4.043498683 0.686774409 -0.968955181
H 3.949463077 2.781111330 -2.331238764
H 1.733427256 3.763377565 -2.878971799
H -0.324369867 2.596156576 -2.247011554
H -0.816867473 0.645205769 -3.207297671
H -3.074587272 -0.213387921 -3.501393936
H -4.266559011 -1.134919112 -1.479631609
H -3.111017177 -1.328867541 0.571063083
H 1.809322645 -0.589452261 3.681450936
33
INT1 charge=0 multiplicity=1 free_energy=-881.34366057
H -4.422258685 -2.545817419 -0.604779399
H -2.446878930 -1.801274349 -1.788131338
O 0.363083591 -0.684644161 1.778322463
C 1.536084910 0.010159701 1.545467287
C 2.425544102 0.215135130 2.584308199
C 3.544387536 1.006245381 2.373475666
C 3.712765727 1.609114788 1.132200456
C 2.812825499 1.369578891 0.105092515
C 1.707333976 0.508474287 0.254560427
C 0.847701762 0.215646553 -0.945868381
C 1.585265185 0.334898903 -2.144696045
C 1.032289193 0.405680301 -3.407108361
C -0.346937803 0.391766152 -3.519795431
C -1.092314487 0.138413547 -2.385933249
C -0.555401703 -0.075578284 -1.095334223
C -1.614971602 -0.644621117 -0.175482999
C -1.823838106 -0.378533309 1.191537924
C -0.716613884 0.151898159 1.986807518
O -0.687895847 1.108110512 2.710527147
C -2.981260039 -0.759800224 1.862848856
C -3.949283031 -1.513538922 1.218215108
C -3.717596335 -1.902382882 -0.093682643
C -2.584034050 -1.471023026 -0.769864437
H -4.842554515 -1.825663649 1.742492357
H 2.213669392 -0.228923211 3.547377510
H 4.249677457 1.180463775 3.175249695
H 4.545478375 2.278406253 0.959347510
H 2.964062765 1.886039691 -0.830177062
H 2.660106257 0.382034696 -2.072156862
H 1.672285715 0.504514278 -4.274146982
H -0.841159251 0.539283372 -4.471110007
H -2.164087728 0.096026814 -2.497915695
H -3.085475445 -0.500090630 2.908352477
84
I2PSTS charge=0 multiplicity=1 free_energy=-1973.65888345
C 5.372684162 4.340677088 1.443650548
C 1.003008532 2.581774621 3.222837514
C 4.082605622 -0.451185310 0.609386872
C -2.185518255 -1.996039977 3.755778616
C -1.354841265 -4.315936482 3.252000295
C -3.877920634 -5.012962773 -1.613043874
C -3.548437474 -3.665689227 -1.737520276
C -3.112326770 -5.832911667 -0.792119582
C -4.521751389 2.149308347 -2.320293782
C -4.087214873 3.457199053 -2.135883942
C -0.180833126 -1.373105298 -3.876560014
C 1.555559304 4.120307011 -3.207528359
C 0.771823671 -1.599654669 -2.892775166
C 2.390191926 3.697063781 -2.179274855
C -2.465354577 -3.145966946 -1.041549505
C -2.027403914 -5.307657896 -0.095544284
C -3.592625382 1.122361678 -2.420387946
C -2.726868123 3.727966036 -2.058864785
C -1.170142039 -0.421421457 -3.664473923
C 0.206530494 3.789143605 -3.178355486
C 0.700511886 -0.908195834 -1.689447849
C 1.871332625 2.949438579 -1.130759465
C 3.218487359 3.386772353 2.331680929
C 4.680674487 1.943406679 1.100244163
C -0.516248533 -3.369014398 0.523852890
C 4.413012437 3.199171401 1.636894946
C 2.292109684 2.361682237 2.485563297
C 3.781503767 0.885650977 1.225649912
C -1.693393062 -3.960168128 -0.208184125
C -2.226890005 1.382084849 -2.322628094
C -1.784442667 2.703218808 -2.145797607
C -1.235725436 0.291172545 -2.468709070
C -0.335496593 3.034573581 -2.136193312
C -0.311429959 0.009775214 -1.450014684
C 0.522277345 2.622011129 -1.109791989
C -0.921769874 -2.336276723 1.587744232
C 2.593023612 1.123255426 1.914093144
C 0.723602875 -0.322314522 1.181950238
C 0.723860420 -1.541082849 3.029315434
C -1.126281074 -2.837111313 3.065026612
C -0.546534937 0.682950150 -0.106817279
N 1.679539410 -0.695663179 3.256118163
N 0.140559098 -1.365335946 1.819934057
N 1.654627518 0.056460996 2.059824723
O -1.605649696 0.511130979 0.496290160
O 0.025423463 1.979671906 0.005061424
O 0.187591271 -2.515712111 3.741849861
H 6.378951243 3.980273698 1.228903837
H 5.411192869 4.979521266 2.327168695
H 5.057513976 4.965668957 0.602970313
H 0.150401941 2.384042262 2.571236187
H 0.937166130 3.609260505 3.577773587
H 0.920062041 1.913403342 4.082079998
H 3.776027457 -1.273974087 1.255577904
H 5.148793858 -0.545244487 0.406903188
H 3.552370487 -0.567119585 -0.339207564
H -3.159894410 -2.218216371 3.318309754
H -1.986551225 -0.931300873 3.625487924
H -2.216261613 -2.226340703 4.820486779
H -0.537376611 -4.906295252 2.843669671
H -2.280669597 -4.608473957 2.757290100
H -1.448887313 -4.536466987 4.315431410
H -4.721950308 -5.419955852 -2.155499558
H -4.132208138 -3.020160556 -2.381984315
H -3.357575245 -6.883004872 -0.692438502
H -5.579839100 1.929395904 -2.384999973
H -4.803606090 4.264982274 -2.056800414
H -0.145502525 -1.918891961 -4.810710715
H 1.950307411 4.704792809 -4.028563060
H 1.563046019 -2.321080981 -3.051345550
H 3.443405604 3.947827648 -2.188851158
H -2.209547869 -2.099508428 -1.153898389
H -1.434024351 -5.952873955 0.540583291
H -3.923952441 0.101421947 -2.563117622
H -2.384087928 4.746872016 -1.929657434
H -1.890602651 -0.204454225 -4.442962422
H -0.447469729 4.112103069 -3.978631700
H 1.428828817 -1.098248208 -0.915890440
H 2.998935128 4.358061339 2.759427695
H 5.609242532 1.778791650 0.566454992
H 0.108601559 -2.846460011 -0.198531961
H 0.102747668 -4.149483427 0.964518827
H -1.812554607 -1.805215744 1.264608111
H 2.499525704 2.621529507 -0.318020264
84
I2PRTS charge=0 multiplicity=1 free_energy=-1973.66752571
C -4.971367671 1.984224555 -4.743968823
C -3.219420648 3.357263829 -0.227430663
C -0.096421845 1.384011971 -3.670615411
C 1.521331017 3.470971708 3.084679850
C 3.737536688 2.844137906 2.069421946
C 4.533999023 -2.016793826 4.011779662
C 5.255147224 -1.374718319 3.011319548
C 3.149514819 -1.878790387 4.053477467
C 2.658075700 -2.036293503 -1.838370501
C 3.041251539 -2.781850148 -0.731727701
C -2.768351386 -2.066586940 -3.126935608
C -1.246096109 -4.722998226 2.617372154
C -3.668080391 -1.290752065 -2.410112597
C -1.967713644 -3.701005390 3.227839654
C 4.595296709 -0.599403124 2.063345433
C 2.495695702 -1.106141640 3.102425668
C 1.327066458 -1.677296707 -1.998668780
C 2.087808747 -3.138212998 0.209766552
C -1.492971378 -2.273625337 -2.623611090
C -0.362486230 -4.429526769 1.586498292
C -3.272565072 -0.743899027 -1.202018184
C -1.800350207 -2.386058075 2.810725980
C -4.018998654 2.690887759 -2.522586845
C -2.542068386 1.723607103 -4.138926146
C 2.486138527 0.324851686 1.030793033
C -3.820097783 2.146259495 -3.790167882
C -2.986433105 2.784182204 -1.596370782
C -1.474154620 1.806294437 -3.248993549
C 3.210423382 -0.454721641 2.095244564
C 0.353162932 -2.016547563 -1.054723211
C 0.752830664 -2.753932958 0.074719962
C -1.068999497 -1.727175037 -1.405379393
C -0.196833995 -3.117417694 1.141546620
C -1.991810295 -0.944818889 -0.684582228
C -0.919646820 -2.108050691 1.774142381
C 1.586138472 1.440894474 1.564330785
C -1.726739790 2.315142296 -1.976456389
C -0.381450581 1.337958076 -0.170619554
C 0.921978060 3.111773957 0.082800951
C 2.237097406 2.833089567 1.907351811
C -1.721017986 -0.235479627 0.611630136
N 0.140524461 3.482386733 -0.882239993
N 0.643828009 1.864495351 0.537974186
N -0.672176632 2.331982968 -1.012694847
O -2.573207546 0.410354300 1.197066200
O -0.672420095 -0.802416165 1.386333033
O 1.933279039 3.693321422 0.703950203
H -5.702163707 2.785296044 -4.624708894
H -5.489247729 1.038515422 -4.557500870
H -4.630809438 1.973252584 -5.779842335
H -3.043317682 2.600685147 0.538500756
H -4.244088270 3.715060109 -0.133829119
H -2.543165391 4.191329403 -0.028980014
H -0.148777727 0.619366289 -4.445255120
H 0.479820701 0.995588241 -2.834332773
H 0.455777659 2.235583570 -4.078041104
H 1.866772375 4.494656149 3.228025753
H 1.734031975 2.897610150 3.988247011
H 0.441402154 3.477534757 2.927852063
H 4.019554902 2.226911573 2.921640292
H 4.074392848 3.864228069 2.254911782
H 4.239115811 2.464147643 1.181634450
H 5.044623072 -2.621578318 4.750525528
H 6.332384977 -1.477238701 2.966958747
H 2.576586275 -2.381034267 4.823090087
H 3.388322420 -1.739365691 -2.580415237
H 4.074689479 -3.071476388 -0.592496029
H -3.051203054 -2.507564201 -4.074403970
H -1.372029081 -5.747132900 2.944201987
H -4.664353001 -1.105477155 -2.789905400
H -2.654611791 -3.925469518 4.033807894
H 5.163035614 -0.105279336 1.284097157
H 1.416561869 -1.027183852 3.133345151
H 1.029492008 -1.124531164 -2.877616071
H 2.380502746 -3.696666653 1.088928948
H -0.796057923 -2.883820754 -3.182817467
H 0.197844900 -5.222546111 1.107541815
H -3.952062989 -0.123855156 -0.636877088
H -5.006147858 3.039915236 -2.242024094
H -2.368794443 1.307802496 -5.124782639
H 1.825297799 -0.356516829 0.496600018
H 3.187696622 0.722757545 0.297913308
H 1.038115042 1.086712484 2.433476093
H -2.335435374 -1.573794969 3.283193490
84
I2LSTS charge=0 multiplicity=1 free_energy=-1973.66806049
C 5.973356139 -3.742319413 2.067336219
C 3.701747065 -1.033125893 -1.516613982
C 2.886503243 0.027795680 3.345602088
C -0.498156036 4.989142440 0.031203047
C 0.093850442 3.716472996 -2.050936143
C -5.429272841 3.550601926 0.935961561
C -4.574752298 4.303406047 1.733739621
C -4.937016027 2.430215045 0.272629575
C -0.654761879 0.690967546 -3.741281046
C -2.022849668 0.865767088 -3.578673637
C 1.385157171 -4.177471184 -1.882123676
C -4.614696094 -3.046571029 -0.176873905
C 1.667530174 -4.329764609 -0.532145532
C -4.166408884 -3.012039730 1.140549263
C -3.236839554 3.942527015 1.859426247
C -3.601615423 2.072435641 0.404915296
C 0.014467968 -0.256139661 -2.979247405
C -2.700531219 0.100605168 -2.640591230
C 0.613075088 -3.103453099 -2.301555210
C -3.931427362 -2.344221241 -1.161827212
C 1.161667677 -3.411378825 0.373181106
C -3.042479982 -2.265877028 1.474437422
C 4.833203014 -2.322836727 0.325845880
C 4.433513677 -1.832829281 2.636068491
C -1.289723493 2.410239983 1.340376779
C 5.069277613 -2.608532339 1.666826398
C 3.966466936 -1.304753791 -0.064593358
C 3.565399084 -0.801906050 2.293765761
C -2.731154314 2.827432728 1.194080741
C -0.653336328 -1.036048723 -2.031774116
C -2.033273690 -0.840672298 -1.855043733
C 0.099248581 -2.160874450 -1.404190574
C -2.788540409 -1.608409278 -0.848245555
C 0.377964710 -2.333012145 -0.035973497
C -2.366574707 -1.571447743 0.480331716
C -0.519277243 2.364940957 0.014273745
C 3.337435644 -0.568418002 0.935919546
C 1.097775546 0.334862405 0.453753142
C 1.803962276 2.410763133 0.143647225
C 0.081755743 3.715458666 -0.533873184
C -0.076356177 -1.415449286 1.065738649
N 2.909073791 1.777231947 0.377347762
N 0.714035987 1.601748344 0.166323696
N 2.420025892 0.464992012 0.570744604
O 0.219598065 -1.600989821 2.233529466
O -1.304457193 -0.745098879 0.791852572
O 1.525567912 3.679194562 -0.096950846
H 6.629748146 -4.034055304 1.247175166
H 5.385997783 -4.620341137 2.351327109
H 6.589075913 -3.473037524 2.927152413
H 4.433468925 -1.544215310 -2.141011152
H 3.735697303 0.033873361 -1.739587599
H 2.711554631 -1.393971944 -1.796204434
H 3.095970472 1.090278131 3.205492314
H 3.225560373 -0.262406563 4.339257054
H 1.804904962 -0.106210351 3.294042709
H 0.039848801 5.841550476 -0.383885163
H -0.422655562 5.022251255 1.115843814
H -1.546918787 5.072796450 -0.250438701
H 0.576358968 2.819700431 -2.437696448
H 0.621193762 4.595363176 -2.421462965
H -0.931613070 3.735417710 -2.421507643
H -6.470086632 3.831226691 0.835111654
H -4.947916147 5.173979728 2.258773867
H -5.594619727 1.829906967 -0.343903619
H -0.107949379 1.287916753 -4.459519513
H -2.557469028 1.598664096 -4.169121329
H 1.765971694 -4.883534685 -2.609049102
H -5.493698486 -3.622268586 -0.436551645
H 2.279188389 -5.152514172 -0.185267177
H -4.696905710 -3.557184130 1.910736473
H -2.576695487 4.536025630 2.480252261
H -3.235024689 1.191764658 -0.104282908
H 1.076580650 -0.401699915 -3.122975571
H -3.764322022 0.240101105 -2.496203274
H 0.398603891 -2.980935580 -3.355126282
H -4.272377481 -2.376471429 -2.188973715
H 1.380042708 -3.506636815 1.426888031
H -2.690687634 -2.205570949 2.495435324
H 5.327727028 -2.909535366 -0.439450884
H 4.619350033 -2.033551955 3.684973129
H -1.258967408 1.395992410 1.738127513
H -0.771981545 3.052587816 2.052850988
H -1.135114256 1.911584068 -0.758114472
84
I2LRTS charge=0 multiplicity=1 free_energy=-1973.65824966
C 6.449155160 1.160854520 2.730451332
C 4.050828808 -0.302484046 -1.450810436
C 2.021176936 3.234343462 1.513125171
C -1.757439287 2.419537745 -4.658218812
C -0.118031349 0.521799492 -4.839626067
C -6.049971983 -0.131255137 -2.736299401
C -5.826192012 1.212333912 -3.014742399
C -5.036617861 -0.888404898 -2.154663792
C -3.628101039 -0.732782978 4.165108136
C -2.639681971 -0.727580940 5.143047005
C -1.897844814 -3.564129864 -0.594111829
C 2.168872393 -3.513282583 3.562574085
C -0.867258182 -2.959677904 -1.300718409
C 3.005522101 -2.775617526 2.732353809
C -4.595641317 1.792024332 -2.719959272
C -3.811541685 -0.304621778 -1.859510468
C -3.309229839 -1.102667783 2.865495893
C -1.341414253 -1.096016139 4.814163412
C -2.283575626 -3.039503501 0.632643552
C 0.871497783 -3.074834741 3.798276100
C -0.270125574 -1.806737329 -0.804753169
C 2.538392424 -1.609903320 2.139737242
C 5.223384686 0.511343074 0.628013204
C 4.243396720 2.169578099 2.053304933
C -2.242144734 1.657962011 -1.788471043
C 5.289377895 1.289312121 1.781388113
C 4.135947196 0.581675781 -0.239023213
C 3.142350411 2.282935413 1.210007472
C -3.572045421 1.042900737 -2.143299400
C -2.005128489 -1.454393527 2.522194537
C -1.005406251 -1.457108990 3.509055738
C -1.673590236 -1.897630385 1.148651798
C 0.380048917 -1.907452679 3.211330771
C -0.689070465 -1.241068774 0.392498598
C 1.237599921 -1.186240202 2.372770055
C -1.064327567 1.030681823 -2.545037033
C 3.110175867 1.471553460 0.077014376
C 0.859077174 0.855869150 -0.736757291
C 0.975451066 2.151006991 -2.530804320
C -0.691047245 1.617156397 -3.955985084
C -0.210551735 0.104791160 0.922307641
N 2.103075847 2.391560635 -1.942655930
N 0.204608614 1.260731258 -1.856382543
N 1.990379336 1.558389209 -0.806478478
O -1.005240496 1.026769461 1.094042845
O 0.847364847 0.030355893 1.854753997
O 0.440620397 2.571221060 -3.663376741
H 6.692667882 2.119716375 3.190145509
H 7.336338938 0.781878232 2.222345943
H 6.207716190 0.463784225 3.538266746
H 3.229469322 -1.017032506 -1.349928345
H 4.975164845 -0.863219397 -1.581315577
H 3.863631450 0.276521774 -2.356368828
H 1.094650516 2.690193870 1.703313495
H 1.835115243 3.905472554 0.672036124
H 2.256538161 3.835974348 2.389971622
H -2.612433905 1.781225158 -4.877793600
H -1.360292349 2.800006554 -5.599467720
H -2.093269533 3.260033946 -4.054863486
H -0.910855494 -0.181270274 -5.098820262
H 0.671504606 -0.025833941 -4.322391636
H 0.287430463 0.949383504 -5.756274107
H -7.006358744 -0.584082301 -2.965516960
H -6.609173763 1.812044696 -3.462144646
H -5.202284943 -1.933334742 -1.923123644
H -4.643131437 -0.449338719 4.412946196
H -2.878226352 -0.441244701 6.159446671
H -2.383195622 -4.450828764 -0.981290619
H 2.523700275 -4.423467802 4.028599430
H -0.531654396 -3.373788318 -2.242739575
H 4.020654269 -3.102629451 2.546247477
H -4.428745867 2.839307481 -2.940036441
H -3.037777742 -0.901034495 -1.392912135
H -4.073740554 -1.109339049 2.098810424
H -0.571859134 -1.104475969 5.575752261
H -3.047415908 -3.534339046 1.218951895
H 0.217386779 -3.643987109 4.446834238
H 0.525282060 -1.338449612 -1.364178501
H 3.175405565 -1.009779736 1.507577894
H 6.030198953 -0.175719926 0.401106958
H 4.285886321 2.787750428 2.942570543
H -2.049285592 1.488099202 -0.728816027
H -2.257837427 2.737274069 -1.940582270
H -1.228288143 -0.038762725 -2.648983736
84
I2PS charge=0 multiplicity=1 free_energy=-1973.66935830
C -5.755494413 2.087346368 -3.860004873
C -3.343651397 2.411195522 0.545299615
C -0.743604220 1.692386875 -3.732783168
C 3.176779751 3.598110899 2.354186427
C 3.830495894 2.857850260 0.030688429
C 5.489308864 -0.172173019 4.439432795
C 4.118505576 -0.135296741 4.679798216
C 5.959899448 -0.057598950 3.136625810
C -0.412183349 -3.961614524 3.332717386
C -1.794022637 -4.048097753 3.203564619
C 2.260294682 -2.979640500 -1.712571570
C -3.597055444 -3.788818404 -2.215087376
C 2.053922495 -1.712665111 -2.240929675
C -3.665692691 -2.522867003 -2.786385730
C 3.228975784 0.023497371 3.625029719
C 5.065210412 0.104725224 2.083298741
C 0.347998304 -3.478961581 2.275835632
C -2.399625661 -3.667184490 2.012220381
C 1.510709663 -3.396266313 -0.618743692
C -2.928333852 -3.949129063 -1.010300421
C 1.120332216 -0.868079199 -1.652322747
C -3.065340246 -1.447754968 -2.150715221
C -4.483700371 2.235646266 -1.693236312
C -3.244754833 1.924010887 -3.718134504
C 2.716119714 0.330915663 1.177407434
C -4.469596238 2.078377527 -3.080427642
C -3.314521040 2.239258353 -0.945476117
C -2.042242181 1.909049891 -3.010144006
C 3.692093932 0.156072095 2.314058446
C -0.257263637 -3.061002005 1.092503306
C -1.646764946 -3.171572678 0.947480402
C 0.562070288 -2.559248294 -0.033520383
C -2.316383032 -2.879581001 -0.346404076
C 0.383202788 -1.267043075 -0.543147215
C -2.391801673 -1.605190503 -0.936054568
C 1.925597215 1.630299125 1.289034223
C -2.110566651 2.057150109 -1.629585604
C -0.215652645 1.175112239 -0.219848268
C 0.758291539 3.118262915 -0.051250682
C 2.724281605 2.961778628 1.062147245
C -0.540386787 -0.288326538 0.199896754
N -0.287379811 3.378264880 -0.772336588
N 0.864361407 1.809277204 0.284332052
N -0.889907005 2.118700019 -0.874153448
O -0.494885068 -0.298194424 1.489124608
O -1.946352047 -0.459098002 -0.353157190
O 1.693967103 3.887054450 0.455106193
H -5.584040338 1.844328451 -4.908345081
H -6.231994378 3.069961210 -3.812588078
H -6.464617243 1.365157793 -3.449787596
H -2.989024151 1.506798352 1.043058553
H -4.357310475 2.617628485 0.885175319
H -2.699685265 3.233784338 0.863255653
H -0.831387382 2.004575519 -4.772806370
H -0.478432871 0.632042616 -3.727349214
H 0.079013302 2.241652963 -3.276013854
H 3.917957746 2.956315229 2.830414836
H 2.337473127 3.728390102 3.036729740
H 3.634607568 4.567019833 2.154698513
H 3.478819888 2.386766848 -0.887784700
H 4.661593477 2.276954109 0.425407790
H 4.191985296 3.858870903 -0.202718230
H 6.183291746 -0.296003417 5.261100349
H 3.741650008 -0.236065507 5.689919004
H 7.023601650 -0.094824055 2.937405822
H 0.071199711 -4.266055299 4.252563794
H -2.397813018 -4.419990654 4.021762222
H 2.992010313 -3.645262135 -2.152542560
H -4.056413296 -4.640755473 -2.699577481
H 2.622729306 -1.375341871 -3.098025136
H -4.182423911 -2.370114780 -3.725899641
H 2.163569180 0.038459354 3.821764467
H 5.438505512 0.187943128 1.069929082
H 1.423798278 -3.400765377 2.372172395
H -3.473077516 -3.755685601 1.900079643
H 1.645949677 -4.393253346 -0.218180912
H -2.866717173 -4.931232667 -0.558009817
H 0.994051955 0.127332441 -2.055081457
H -5.430483532 2.362089660 -1.181178451
H -3.214799656 1.803598581 -4.794522873
H 1.989822309 -0.477783096 1.210062897
H 3.226257580 0.275599097 0.217749577
H 1.434203262 1.666341513 2.261167276
H -3.119127489 -0.457415875 -2.577072840
84
I2PR charge=0 multiplicity=1 free_energy=-1973.67962908
C 5.691638546 0.871412979 -4.333073214
C 1.923149280 3.598432890 -2.401177486
C 3.737391456 -0.383388118 0.121895254
C -1.556088132 4.066586812 2.059430487
C -1.280213333 2.685534102 4.144291617
C -4.935778784 -1.110863166 4.000116237
C -4.807437248 -0.730685042 2.667226511
C -3.831795160 -1.037170238 4.842195396
C 0.522030487 -3.196890282 2.299140748
C -0.836321764 -3.457027435 2.414265993
C 2.204362096 -2.667773352 -3.074751354
C -3.899522196 -2.703001465 -2.460884656
C 1.975886270 -1.480232247 -3.756070116
C -3.930074117 -1.370510799 -2.861390579
C -3.584968475 -0.283092817 2.183343315
C -2.610621549 -0.584837401 4.353398849
C 1.022592884 -2.649222020 1.123841917
C -1.682084963 -3.147562848 1.357801097
C 1.610659130 -2.866556841 -1.837744799
C -3.012172122 -3.106653427 -1.469556037
C 1.178974781 -0.508967631 -3.173281077
C -3.082551874 -0.441440591 -2.268338354
C 3.821526365 2.203626908 -3.299448592
C 4.666751217 0.307064966 -2.105742338
C -1.132947872 0.211542216 2.470216872
C 4.714811600 1.135821964 -3.221333807
C 2.865356698 2.433269694 -2.317260742
C 3.730425874 0.495368582 -1.093899199
C -2.471079214 -0.203909481 3.021216052
C 0.183720685 -2.315279330 0.059765478
C -1.195032873 -2.566624517 0.188099231
C 0.790686457 -1.899669057 -1.240835832
C -2.138929679 -2.192906620 -0.882986053
C 0.592972401 -0.684727520 -1.922023509
C -2.188066180 -0.853220292 -1.284763421
C -1.139962608 1.579184420 1.782338443
C 2.821389020 1.539975892 -1.244711882
C 0.578788074 1.224383296 -0.211518589
C 0.978082769 2.499300009 1.512105765
C -0.918890730 2.840869147 2.688577210
C -0.177089849 0.543781397 -1.387887997
N 2.092078699 2.548548837 0.850993104
N 0.039981294 1.715337904 0.919536810
N 1.815307977 1.723826047 -0.240981669
O -0.466593226 1.458376747 -2.245975005
O -1.393697956 0.032847118 -0.622555037
O 0.578763199 3.052511747 2.636548444
H 6.003844035 1.798173876 -4.816053674
H 5.232273092 0.240911040 -5.100242615
H 6.577396606 0.350959905 -3.967573159
H 0.890149171 3.249471996 -2.355565974
H 2.075116680 4.144529963 -3.331262345
H 2.084166064 4.288228984 -1.568900772
H 4.066759646 -1.389595546 -0.134004162
H 2.756307015 -0.449390244 0.583943570
H 4.425172231 0.015435226 0.872702739
H -2.641312356 3.965239210 2.102756300
H -1.263165009 4.175124610 1.013925833
H -1.264710100 4.962937622 2.606062159
H -2.347353021 2.486654832 4.236036833
H -1.054152684 3.611658206 4.672719070
H -0.731002697 1.870740687 4.610076533
H -5.887518407 -1.462994619 4.377494333
H -5.658535339 -0.791543001 2.000431610
H -3.919818578 -1.332183202 5.880464784
H 1.195942184 -3.427936099 3.114390555
H -1.239264061 -3.885942810 3.322662999
H 2.831499782 -3.439800019 -3.502766995
H -4.565063357 -3.424520600 -2.917255670
H 2.426370870 -1.304203317 -4.724613866
H -4.622327581 -1.050571128 -3.630223584
H -3.491319715 -0.014974459 1.138851640
H -1.753067371 -0.532870139 5.013314918
H 2.086478228 -2.488188299 1.025376275
H -2.745519354 -3.325952408 1.447565102
H 1.761957902 -3.804275631 -1.318468094
H -2.982848827 -4.142398806 -1.154234165
H 1.006358317 0.433680925 -3.670279473
H 3.866897975 2.874473205 -4.149358663
H 5.367398149 -0.515198183 -2.020978581
H -0.835869636 -0.511347152 1.714350903
H -0.371867664 0.189289367 3.250142653
H -2.038567714 1.709397035 1.189862158
H -3.106211831 0.601587839 -2.549502660
84
I2LS charge=0 multiplicity=1 free_energy=-1973.68056032
C 7.087759505 0.071349224 2.224639396
C 3.683550451 0.935123730 -1.371228898
C 2.439585991 1.526704681 3.495546181
C -3.061759018 3.862615609 -0.157775615
C -1.734475258 2.965189268 -2.093961631
C -6.633391714 0.217954151 0.692525270
C -5.604025992 -0.490892419 0.080267129
C -6.326354986 1.295274250 1.516166139
C -0.612059778 0.191337027 -4.007438027
C -1.888899829 -0.341302636 -3.893457319
C 3.325421002 -3.052769197 -1.552828535
C -2.247311589 -4.826066097 -0.180100201
C 3.550651178 -2.899396134 -0.191242622
C -1.979757674 -4.448780619 1.132713803
C -4.281109625 -0.121493253 0.288261804
C -5.000327695 1.663921996 1.718502465
C 0.390841137 -0.227116424 -3.140969419
C -2.154809248 -1.279602185 -2.903943588
C 2.203423149 -2.473988433 -2.127888845
C -1.993868440 -3.938905493 -1.220671903
C 2.648958474 -2.170225594 0.568162757
C -1.473718773 -3.183655343 1.409923108
C 5.332121479 0.541168730 0.479462778
C 4.743452560 0.791874894 2.787627517
C -2.521202880 1.343078859 1.347093598
C 5.696078693 0.471366506 1.818522819
C 4.040854789 0.889378904 0.085572582
C 3.446929017 1.153831961 2.448051487
C -3.961909598 0.964772068 1.106346386
C 0.138048659 -1.169363704 -2.144446334
C -1.158583559 -1.698183657 -2.023240824
C 1.287228217 -1.731225775 -1.373856501
C -1.461949304 -2.677858828 -0.961683606
C 1.520162215 -1.583433821 0.003631192
C -1.217157877 -2.301284865 0.364827776
C -1.746782521 1.605961268 0.051373912
C 3.116540269 1.162441877 1.089142583
C 0.705418048 0.744432446 0.608661229
C 0.225091618 2.835228115 0.225179880
C -1.872626239 3.040096457 -0.586481521
C 0.641234662 -0.767034504 0.975365073
N 1.496206531 2.869691905 0.477498596
N -0.297526677 1.582479088 0.286576821
N 1.778340155 1.526594310 0.723156484
O 0.865540550 -0.930455220 2.227707896
O -0.821077073 -1.021322076 0.585479015
O -0.647041515 3.768210884 -0.082716402
H 7.070395278 -0.852743465 2.807882958
H 7.548644749 0.838368786 2.851283463
H 7.723604807 -0.088261264 1.354079967
H 3.301733907 -0.032734030 -1.697160309
H 4.565857148 1.162167751 -1.968966796
H 2.919447677 1.681148089 -1.585382932
H 2.888991305 1.490295701 4.486899075
H 1.596168420 0.834916957 3.455872071
H 2.055986610 2.535817434 3.327756739
H -3.979632267 3.375215362 -0.483301465
H -3.006250700 4.844028944 -0.628793164
H -3.096859125 3.992140647 0.921508025
H -1.682164659 3.968600159 -2.515591815
H -2.600699245 2.450047442 -2.509935573
H -0.843015410 2.407879345 -2.379393011
H -7.664758094 -0.069093886 0.531086060
H -5.829982541 -1.336802088 -0.557008219
H -7.118728749 1.852218325 2.000602903
H -0.393655658 0.930443604 -4.767665048
H -2.676942710 -0.024002915 -4.564496872
H 4.015559814 -3.618221153 -2.166326948
H -2.650753620 -5.807752003 -0.392877113
H 4.424610667 -3.336742047 0.274675009
H -2.177530926 -5.136678772 1.945337910
H -3.492548550 -0.692195675 -0.183754978
H -4.769153749 2.508061408 2.357010485
H 1.390273047 0.174204382 -3.243521146
H -3.151377368 -1.690068287 -2.799773080
H 2.020292311 -2.598342227 -3.187588338
H -2.191999864 -4.229671088 -2.245053577
H 2.806308791 -2.021109410 1.626508495
H -1.286924976 -2.862574155 2.425035733
H 6.066154751 0.317382521 -0.285489816
H 5.020377117 0.767040946 3.835243683
H -2.019335847 0.515011814 1.845424935
H -2.456418940 2.208190410 2.006782912
H -1.991384887 0.858090506 -0.694964108
84
I2LR charge=0 multiplicity=1 free_energy=-1973.67008018
C 6.797056071 -2.399275362 0.089468676
C 3.022671773 -0.844649162 -2.862938326
C 3.589423334 1.121879850 1.741323063
C -1.362852443 4.911886962 -1.645737744
C -1.048969467 3.110861408 -3.377104650
C -5.738960622 3.291727589 0.816670485
C -4.881512228 4.329588944 1.164064789
C -5.208168586 2.091529437 0.352480751
C -2.636316466 -1.386374476 4.097536484
C -1.618256783 -2.213144149 4.558615631
C -3.312872858 -1.696914467 -1.656246232
C 0.631805666 -5.566365936 0.554688295
C -2.245807752 -1.202837399 -2.395779508
C 1.583421178 -5.004574314 -0.289770686
C -3.504774024 4.169405588 1.041535242
C -3.833014691 1.934994118 0.235163948
C -2.764772925 -1.149713795 2.735157889
C -0.751709524 -2.811983333 3.651558913
C -3.185937942 -1.836424722 -0.280294979
C -0.135615913 -4.732352594 1.353268418
C -1.080198865 -0.816845368 -1.745528005
C 1.740639937 -3.629259446 -0.324706827
C 4.918514490 -1.544136592 -1.354345902
C 5.176873252 -0.626339187 0.845230594
C -1.471792950 2.777054194 0.473992826
C 5.614209546 -1.501102970 -0.148274195
C 3.797543171 -0.750891130 -1.580486877
C 4.065186325 0.189898870 0.664446795
C -2.962627816 2.973788149 0.574333173
C -1.873257228 -1.714241323 1.826215764
C -0.864345420 -2.575095332 2.281657565
C -2.014064587 -1.461576048 0.376310808
C 0.005259308 -3.338213537 1.344313461
C -0.963319190 -0.905341979 -0.361285332
C 0.967007958 -2.784605927 0.478385922
C -1.007110926 2.417010881 -0.940267740
C 3.395781276 0.097525438 -0.553281787
C 0.971135882 0.711066514 -0.495003238
C 1.259623169 2.659022200 -1.435073270
C -0.737093730 3.578628149 -1.966949792
C 0.273673358 -0.361637010 0.376685892
N 2.464734949 2.184607237 -1.370610968
N 0.329605442 1.816666827 -0.924716009
N 2.253437992 0.936765016 -0.768584612
O 0.088331457 0.205885195 1.524288388
O 1.300081290 -1.468115244 0.402877668
O 0.761133242 3.782039155 -1.902539720
H 7.254660947 -2.708288518 -0.850642335
H 6.490004979 -3.304661669 0.621150861
H 7.553371748 -1.904055126 0.700019278
H 3.554388908 -1.460085408 -3.586973593
H 2.850225833 0.138469977 -3.303671718
H 2.044075106 -1.299028888 -2.687265813
H 4.234140713 1.055881483 2.616341802
H 2.566206142 0.880528121 2.039210603
H 3.587408043 2.157140403 1.392199278
H -2.448037646 4.820157292 -1.665442134
H -1.063551559 5.639990929 -2.399556701
H -1.058799227 5.273291803 -0.665891373
H -2.126488913 2.972694233 -3.475958785
H -0.560224752 2.159328631 -3.593314745
H -0.720328866 3.853917511 -4.103036589
H -6.810594872 3.414768498 0.909688604
H -5.282862844 5.266490173 1.530007399
H -5.865239960 1.272477261 0.087405246
H -3.325063075 -0.925834800 4.794651144
H -1.505139775 -2.402521319 5.618638875
H -4.232004126 -1.988685207 -2.148062585
H 0.488136157 -6.638418031 0.592348863
H -2.319720479 -1.109575365 -3.471682057
H 2.198382175 -5.632524873 -0.922455608
H -2.843410661 4.983540786 1.312489843
H -3.436676441 0.988561864 -0.110036280
H -3.547426693 -0.497661768 2.367847686
H 0.025166239 -3.477310581 4.007038587
H -3.997003497 -2.259823664 0.298794452
H -0.879231454 -5.161236056 2.013354763
H -0.260853352 -0.423923285 -2.334105983
H 2.481682454 -3.172777069 -0.965999636
H 5.249941388 -2.216113412 -2.137213682
H 5.713858694 -0.576853853 1.785315808
H -1.171386119 1.940500850 1.109927921
H -0.938819751 3.657469641 0.833473837
H -1.702582592 1.714348518 -1.389340275
84
I1 charge=0 multiplicity=1 free_energy=-1973.67487358
C -6.133919534 -2.928556269 1.831871679
C -2.164201344 -3.710649440 -1.134356158
C -1.676791896 -1.049686971 3.168234080
C 4.752768609 -1.310542041 0.701109011
C 3.530839647 -1.290398758 -1.498925774
C 5.971043658 3.076312956 2.509801176
C 5.147787551 3.247775577 1.401290030
C 5.707101832 2.044365037 3.404238136
C -0.230751692 -1.501170767 -4.022158671
C 0.870081948 -0.657520622 -4.152237034
C -4.752051581 0.701392926 -1.279150690
C -1.283885404 4.413154234 -1.608089146
C -4.563088417 1.103969350 0.039144809
C -0.114342750 4.945137793 -1.057127543
C 4.068229778 2.398036182 1.184792471
C 4.631507944 1.191214859 3.184110769
C -1.264346736 -1.129641853 -3.182225401
C 0.904766849 0.543814435 -3.468002010
C -3.665033805 0.343420482 -2.063429849
C -1.253443656 3.115493954 -2.096724245
C -3.285763943 1.107466038 0.572670461
C 1.045755857 4.197559737 -1.020124673
C -4.098518441 -3.252831952 0.388395502
C -3.860216156 -2.031327764 2.432057569
C 2.614085518 0.445258535 1.882902267
C -4.671720835 -2.735234191 1.547548721
C -2.762369980 -3.041919627 0.068656482
C -2.520755229 -1.778566104 2.158171621
C 3.802002051 1.356509398 2.075442525
C -1.221123864 0.058762748 -2.442973909
C -0.137745626 0.953276813 -2.619760126
C -2.368020821 0.346842993 -1.549138845
C -0.103806510 2.320371759 -2.059649679
C -2.200953789 0.689794757 -0.199124612
C 1.123242048 2.865309746 -1.528911421
C 2.444032075 -0.103142322 0.460462457
C -2.014405474 -2.249527101 0.942158352
C -0.150816908 -0.695933689 0.448079291
C 1.412518915 -2.192715454 0.483060008
C 3.414675506 -1.248411586 0.011271841
C -0.888834420 0.612760152 0.471463204
N 0.319676172 -2.892180879 0.627355956
N 1.179395233 -0.859242138 0.398416278
N -0.659643493 -1.921766520 0.606930227
O -0.398015326 1.512731733 1.118304303
O 2.226919716 2.207889919 -1.490953563
O 2.673726907 -2.522463143 0.419121660
H -6.718374064 -2.135800521 1.355390115
H -6.338389239 -2.890712308 2.902013596
H -6.492112554 -3.880248019 1.437904491
H -2.903274624 -3.797721875 -1.930239138
H -1.841092809 -4.720506199 -0.868001796
H -1.296399336 -3.184185193 -1.518917489
H -2.050423852 -1.254651583 4.170601939
H -1.713095589 0.032519964 3.029011694
H -0.631019923 -1.353676859 3.127777433
H 5.327371235 -0.417251312 0.460884797
H 5.299574694 -2.181958555 0.340791164
H 4.648622736 -1.378553145 1.781255203
H 2.550994220 -1.279400034 -1.975289443
H 4.073808373 -2.182468554 -1.809717317
H 4.076469440 -0.407563667 -1.833321721
H 6.810601918 3.739908386 2.675137814
H 5.344624799 4.049411487 0.699704602
H 6.340389304 1.899584605 4.270790188
H -0.279931079 -2.435862486 -4.565994226
H 1.691517366 -0.928827422 -4.803991050
H -5.747256253 0.688806677 -1.704868032
H -2.191383263 5.000233349 -1.664742644
H -5.405805510 1.400362693 0.649221270
H -0.113294494 5.955561112 -0.661790235
H 3.439109600 2.537842506 0.311710495
H 4.436580586 0.382505874 3.878824368
H -2.124477834 -1.773856459 -3.074320841
H 1.744137000 1.209797463 -3.592905189
H -3.812822304 0.094771550 -3.106163878
H -2.153839866 2.706853447 -2.537320853
H -3.125364745 1.391290707 1.603834016
H 1.954462870 4.616441651 -0.601685034
H -4.705292400 -3.844112433 -0.287220334
H -4.275866888 -1.669920550 3.364957620
H 1.701204506 0.999727390 2.106023525
H 2.662642658 -0.383657978 2.591965145
H 2.421815141 0.700123369 -0.285307789
51
C charge=0 multiplicity=1 free_energy=-1092.30253648
C 7.332200255 1.090402020 0.122690725
C 3.266522255 -0.790248980 2.424823725
C 2.934938255 0.850052020 -2.332781275
C -3.145689745 -2.458842980 0.208333725
C -2.430555745 -1.373115980 -1.952313275
C -6.601233745 1.078724020 0.838156725
C -6.180173745 1.159799020 -0.483821275
C -5.654694745 0.982112020 1.854412725
C -4.822179745 1.134479020 -0.786743275
C -4.300357745 0.959986020 1.546945725
C 5.263480255 0.150051020 1.206755725
C 5.106772255 0.930096020 -1.052489275
C -2.393136745 0.985359020 -0.105129275
C 0.770407255 0.521819020 0.345961725
C 5.876105255 0.712312020 0.087312725
C 3.913915255 -0.188293980 1.209676725
C 3.751833255 0.606220020 -1.095231275
C -3.865647745 1.027570020 0.221298725
C -1.728346745 -0.324174980 0.310793725
C 3.176206255 0.053203020 0.048317725
C 0.150974255 -1.534512980 -0.284416275
C -2.103483745 -1.619258980 -0.491543275
N 1.438238255 -1.603334980 -0.380524275
N -0.283291745 -0.314570980 0.121558725
N 1.790922255 -0.291016980 0.027270725
O -0.820482745 -2.411966980 -0.490293275
H 7.717811255 1.273649020 -0.880321275
H 7.932400255 0.305436020 0.586635725
H 7.481372255 2.000962020 0.709814725
H 2.467151255 -0.147622980 2.800548725
H 3.998069255 -0.931207980 3.219368725
H 2.815176255 -1.757147980 2.193397725
H 2.144609255 1.579454020 -2.141532275
H 2.446945255 -0.066153980 -2.671080275
H 3.563046255 1.226134020 -3.139180275
H -4.085221745 -1.906437980 0.247557725
H -2.835004745 -2.689593980 1.227255725
H -3.312821745 -3.388759980 -0.335744275
H -2.497068745 -2.330547980 -2.468534275
H -1.663380745 -0.766757980 -2.435090275
H -3.388384745 -0.864672980 -2.045900275
H -7.657126745 1.095853020 1.076671725
H -6.907153745 1.243022020 -1.282034275
H -5.972387745 0.927973020 2.888227725
H -4.502279745 1.201575020 -1.819427275
H -3.572569745 0.891520020 2.346888725
H 5.850382255 -0.031702980 2.099993725
H 5.570092255 1.359801020 -1.933139275
H -1.874046745 1.780609020 0.435279725
H -2.230961745 1.167095020 -1.166871275
H -1.931887745 -0.505321980 1.368190725
