# Supplementary material for: Enantioselective lactonization catalyzed by chiral N-heterocyclic carbenes enables access to inherently chiral eight-membered lactones
Source: Chem Sci. 2025 Aug 25;16(37):17369–73. doi: 10.1039/d5sc05037e (PMC12400956; doi:10.1039/d5sc05037e)
Supplement: SC-016-D5SC05037E-s003 [file SC-016-D5SC05037E-s003.cif]

# Supplementary Information (SI) for Chemical Science.
# This journal is © The Royal Society of Chemistry 2025

####################################################################### 
# 
# This file contains crystal structure data downloaded from the 
# Cambridge Structural Database (CSD) hosted by the Cambridge 
# Crystallographic Data Centre (CCDC).
# 
# Full information about CCDC data access policies and citation 
# guidelines are available at http://www.ccdc.cam.ac.uk/access/V1 
# 
# Audit and citation data items may have been added by the CCDC. 
# Please retain this information to preserve the provenance of 
# this file and to allow appropriate attribution of the data. 
# 
#######################################################################

data_cu_vd3247cu2_vesely_a
_database_code_depnum_ccdc_archive 'CCDC 2466579'
loop_
_audit_author_name
_audit_author_address
'Ivana Cisarova'
;Charles Univerzity
Czech Republic
;
_audit_update_record             
;
2025-06-23 deposited with the CCDC.	2025-08-25 downloaded from the CCDC.
;
_audit_creation_method           
;FinalCif 2024.9-1 by Daniel Kratzert, Freiburg 2025, 
https://dkratzert.de/finalcif.html
;
_shelx_SHELXL_version_number     2019/3
_chemical_name_systematic        ?
_chemical_name_common            ?
_chemical_formula_sum            'C19 H12 O2'
_chemical_formula_moiety         'C19 H12 O2'
_chemical_formula_weight         272.29
_chemical_melting_point          ?
_chemical_absolute_configuration ad
_chemical_compound_source        'synthesized by the authors'

_space_group_crystal_system      monoclinic
_space_group_IT_number           5
_space_group_name_H-M_alt        'C 2'
_space_group_name_Hall           'C 2y'
_shelx_space_group_comment       
;
The symmetry employed for this shelxl refinement is uniquely defined
by the following loop, which should always be used as a source of
symmetry information in preference to the above space-group names.
They are only intended as comments.
;

loop_
_space_group_symop_operation_xyz
'x, y, z'
'-x, y, -z'
'x+1/2, y+1/2, z'
'-x+1/2, y+1/2, -z'

_cell_length_a                   16.6502(7)
_cell_length_b                   7.3452(3)
_cell_length_c                   21.9150(9)
_cell_angle_alpha                90
_cell_angle_beta                 97.8140(10)
_cell_angle_gamma                90
_cell_volume                     2655.30(19)
_cell_formula_units_Z            8
_cell_measurement_temperature    100.14999999999998
_cell_measurement_reflns_used    9912
_cell_measurement_theta_min      5.3632
_cell_measurement_theta_max      79.3049
_cell_measurement_wavelength     1.54178
_exptl_crystal_description       prism
_exptl_crystal_colour            colourless
_exptl_crystal_recrystallization_method ?
_exptl_crystal_density_meas      ?
_exptl_crystal_density_method    ?
_exptl_crystal_density_diffrn    1.362
_exptl_crystal_F_000             1136
_exptl_crystal_size_max          0.506
_exptl_crystal_size_mid          0.275
_exptl_crystal_size_min          0.132
_exptl_absorpt_coefficient_mu    0.7
_exptl_absorpt_correction_type   multi-scan
_exptl_absorpt_correction_T_min  0.718
_exptl_absorpt_correction_T_max  0.913
_exptl_absorpt_process_details   
;Krause, L., Herbst-Irmer, R., Sheldrick, G. M., Stalke, D. (2015).
"Comparison of silver and molybdenum microfocus X-ray sources for single-crystal
 structure determination"
J. Appl. Cryst. 48, 3-10.
doi:10.1107/S1600576714022985
;
_exptl_absorpt_special_details   ?
_exptl_bruker_absorpt_correction_T_ratio 0.8406
_shelx_estimated_absorpt_T_min   0.718
_shelx_estimated_absorpt_T_max   0.913
_exptl_transmission_factor_min   ?
_exptl_transmission_factor_max   ?
_exptl_special_details           ?
_diffrn_ambient_temperature      100(2)
_diffrn_ambient_environment      N~2~
_diffrn_radiation_type           'Cu K\a'
_diffrn_radiation_wavelength     1.54178
_diffrn_radiation_monochromator  'multilayer mirror'
_bruker_diffrn_measurement_temperature_device 'Oxford Cryostream 1000'
_diffrn_radiation_probe          x-ray
_diffrn_source                   'microfocus sealed tube'
_diffrn_source_type              'INCOATEC I\mS Diamond II'
_diffrn_source_target            Cu
_diffrn_source_voltage           50
_diffrn_source_current           1.1
_diffrn_detector                 CPAD
_diffrn_detector_type            'Bruker PHOTON III'
_diffrn_detector_area_resol_mean 7.391
_diffrn_measurement_device       'KAPPA diffractometer'
_diffrn_measurement_device_type  'Bruker D8 VENTURE'
_diffrn_measurement_method       '\w and \f scans'
_diffrn_measurement_specimen_support ?
_diffrn_measurement_details      
;<Phi   scan: start= 360.0; len= 180.0; end= 540.0 at [Counterclockwise Eulerian 
angles: dx= 40.00 mm theta=  25.000 deg omega= 360.000 deg chi=  54.740 deg] 
measure for 1.0 seconds; frame angle 1.00 degrees, wavelength=1.54184>
<Phi   scan: start= 360.0; len= 180.0; end= 540.0 at [Counterclockwise Eulerian 
angles: dx= 40.00 mm theta=  27.500 deg omega= 360.000 deg chi=  54.740 deg] 
measure for 1.0 seconds; frame angle 1.00 degrees, wavelength=1.54184>
<Phi   scan: start= 180.0; len= 180.0; end= 360.0 at [Counterclockwise Eulerian 
angles: dx= 40.00 mm theta=  27.500 deg omega= 360.000 deg chi=  54.740 deg] 
measure for 1.0 seconds; frame angle 1.00 degrees, wavelength=1.54184>
<Omega scan: start=   1.4; len= 112.0; end= 113.4 at [Counterclockwise Eulerian 
angles: dx= 40.00 mm theta=  53.787 deg phi= 360.000 deg chi=  65.500 deg] 
measure for 15.0 seconds; frame angle 0.50 degrees, wavelength=1.54184>
<Phi   scan: start= 308.0; len= 216.0; end= 524.0 at [Counterclockwise Eulerian 
angles: dx= 40.00 mm theta=  53.787 deg omega= 107.777 deg chi= -24.000 deg] 
measure for 15.0 seconds; frame angle 0.50 degrees, wavelength=1.54184>
<Omega scan: start=   1.4; len= 112.0; end= 113.4 at [Counterclockwise Eulerian 
angles: dx= 40.00 mm theta=  53.787 deg phi= 160.000 deg chi=  65.500 deg] 
measure for 15.0 seconds; frame angle 0.50 degrees, wavelength=1.54184>
<Omega scan: start=   1.4; len= 112.0; end= 113.4 at [Counterclockwise Eulerian 
angles: dx= 40.00 mm theta=  53.787 deg phi= 320.000 deg chi=  65.500 deg] 
measure for 15.0 seconds; frame angle 0.50 degrees, wavelength=1.54184>
<Phi   scan: start= 360.0; len=   0.5; end= 360.5 at [Counterclockwise Eulerian 
angles: dx= 40.00 mm theta= -23.787 deg omega=  58.298 deg chi= -44.500 deg] 
measure for 4.0 seconds; frame angle 0.50 degrees, wavelength=1.54184>
<Omega scan: start=  90.6; len=  83.5; end= 174.1 at [Counterclockwise Eulerian 
angles: dx= 40.00 mm theta=  46.287 deg phi= 180.000 deg chi= -44.500 deg] 
measure for 11.0 seconds; frame angle 0.50 degrees, wavelength=1.54184>
<Phi   scan: start=  44.0; len= 184.0; end= 228.0 at [Counterclockwise Eulerian 
angles: dx= 40.00 mm theta=  53.787 deg omega=  11.496 deg chi=  24.000 deg] 
measure for 15.0 seconds; frame angle 0.50 degrees, wavelength=1.54184>
<Omega scan: start=  90.6; len=  83.5; end= 174.1 at [Counterclockwise Eulerian 
angles: dx= 40.00 mm theta=  46.287 deg phi=  90.000 deg chi= -44.500 deg] 
measure for 11.0 seconds; frame angle 0.50 degrees, wavelength=1.54184>
<Omega scan: start= 340.9; len= 107.0; end= 447.9 at [Counterclockwise Eulerian 
angles: dx= 40.00 mm theta=  41.282 deg phi= 340.706 deg chi=  56.004 deg] 
measure for 9.0 seconds; frame angle 0.50 degrees, wavelength=1.54184>
<Omega scan: start=   4.6; len=  74.5; end=  79.1 at [Counterclockwise Eulerian 
angles: dx= 40.00 mm theta=  53.787 deg phi= 252.000 deg chi=  68.500 deg] 
measure for 15.0 seconds; frame angle 0.50 degrees, wavelength=1.54184>
<Omega scan: start=   1.4; len= 112.0; end= 113.4 at [Counterclockwise Eulerian 
angles: dx= 40.00 mm theta=  53.787 deg phi=  40.000 deg chi=  65.500 deg] 
measure for 15.0 seconds; frame angle 0.50 degrees, wavelength=1.54184>
<Omega scan: start=   1.4; len= 112.0; end= 113.4 at [Counterclockwise Eulerian 
angles: dx= 40.00 mm theta=  53.787 deg phi= 280.000 deg chi=  65.500 deg] 
measure for 15.0 seconds; frame angle 0.50 degrees, wavelength=1.54184>
<Omega scan: start=   4.6; len=  74.5; end=  79.1 at [Counterclockwise Eulerian 
angles: dx= 40.00 mm theta=  53.787 deg phi= 108.000 deg chi=  68.500 deg] 
measure for 15.0 seconds; frame angle 0.50 degrees, wavelength=1.54184>
<Omega scan: start=   1.4; len= 112.0; end= 113.4 at [Counterclockwise Eulerian 
angles: dx= 40.00 mm theta=  53.787 deg phi=  80.000 deg chi=  65.500 deg] 
measure for 15.0 seconds; frame angle 0.50 degrees, wavelength=1.54184>
<Phi   scan: start= 284.0; len= 264.0; end= 548.0 at [Counterclockwise Eulerian 
angles: dx= 40.00 mm theta=  53.787 deg omega= 105.633 deg chi= -44.500 deg] 
measure for 15.0 seconds; frame angle 0.50 degrees, wavelength=1.54184>
<Omega scan: start=   4.6; len=  74.5; end=  79.1 at [Counterclockwise Eulerian 
angles: dx= 40.00 mm theta=  53.787 deg phi= 324.000 deg chi=  68.500 deg] 
measure for 15.0 seconds; frame angle 0.50 degrees, wavelength=1.54184>
<Omega scan: start=  75.6; len=  98.5; end= 174.1 at [Counterclockwise Eulerian 
angles: dx= 40.00 mm theta=  38.787 deg phi= 270.000 deg chi= -44.500 deg] 
measure for 8.0 seconds; frame angle 0.50 degrees, wavelength=1.54184>
<Omega scan: start=   1.4; len= 112.0; end= 113.4 at [Counterclockwise Eulerian 
angles: dx= 40.00 mm theta=  53.787 deg phi= 240.000 deg chi=  65.500 deg] 
measure for 15.0 seconds; frame angle 0.50 degrees, wavelength=1.54184>
<Omega scan: start=   4.6; len=  74.5; end=  79.1 at [Counterclockwise Eulerian 
angles: dx= 40.00 mm theta=  53.787 deg phi= 180.000 deg chi=  68.500 deg] 
measure for 15.0 seconds; frame angle 0.50 degrees, wavelength=1.54184>
<Omega scan: start=   1.4; len= 112.0; end= 113.4 at [Counterclockwise Eulerian 
angles: dx= 40.00 mm theta=  53.787 deg phi= 120.000 deg chi=  65.500 deg] 
measure for 15.0 seconds; frame angle 0.50 degrees, wavelength=1.54184>
<Omega scan: start= 356.7; len=  92.5; end= 449.2 at [Counterclockwise Eulerian 
angles: dx= 40.00 mm theta=  53.688 deg phi=  83.080 deg chi=  53.294 deg] 
measure for 15.0 seconds; frame angle 0.50 degrees, wavelength=1.54184>
;
_diffrn_measurement_bruker_total_exposure_time 69111.0
_diffrn_reflns_number            27614
_diffrn_reflns_av_unetI/netI     0.0198
_diffrn_reflns_av_R_equivalents  0.0183
_diffrn_reflns_theta_min         2.035
_diffrn_reflns_theta_max         79.54
_diffrn_reflns_theta_full        67.679
_diffrn_reflns_limit_h_min       -20
_diffrn_reflns_limit_h_max       21
_diffrn_reflns_limit_k_min       -9
_diffrn_reflns_limit_k_max       9
_diffrn_reflns_limit_l_min       -27
_diffrn_reflns_limit_l_max       27
_diffrn_reflns_reduction_process narrow-frame
_diffrn_measured_fraction_theta_max 0.989
_diffrn_measured_fraction_theta_full 0.999
_diffrn_reflns_Laue_measured_fraction_max 0.989
_diffrn_reflns_Laue_measured_fraction_full 0.999
_diffrn_reflns_point_group_measured_fraction_max 0.952
_diffrn_reflns_point_group_measured_fraction_full 0.981
_diffrn_reflns_bruker_av_norm_I  368079.168
_diffrn_reflns_bruker_number_gt  31530
_reflns_number_total             5527
_reflns_number_gt                5524
_reflns_threshold_expression     'I > 2\s(I)'
_reflns_Friedel_coverage         0.784
_reflns_Friedel_fraction_max     0.909
_reflns_Friedel_fraction_full    0.961
_reflns_special_details          
;
 Reflections were merged by SHELXL according to the crystal
 class for the calculation of statistics and refinement.
 
 _reflns_Friedel_fraction is defined as the number of unique
 Friedel pairs measured divided by the number that would be
 possible theoretically, ignoring centric projections and
 systematic absences.
;
_computing_data_collection       'Bruker Instrument Service v8.5.5.6'
_computing_cell_refinement       'SAINT V8.41 (Bruker AXS LLC)'
_computing_data_reduction        'SAINT V8.41 (Bruker AXS LLC)'
_computing_structure_solution    'SHELXT 2018/2 (Sheldrick, 2018)'
_computing_structure_refinement  'SHELXL-2019/2 (Sheldrick, 2019)'
_computing_molecular_graphics    'shelXle (C.B. Huebschle, rev 1503)'
_computing_publication_material  ?
_computing_bruker_data_scaling   
'SADABS-2016/2 - Bruker AXS area detector scaling and absorption correction'
_refine_special_details          ?
_refine_ls_structure_factor_coef Fsqd
_refine_ls_matrix_type           full
_refine_ls_weighting_scheme      calc
_refine_ls_weighting_details     
'w=1/[\s^2^(Fo^2^)+(0.0450P)^2^+1.2961P] where P=(Fo^2^+2Fc^2^)/3'
_atom_sites_solution_primary     'Intrinsic Phasing'
_atom_sites_solution_secondary   ?
_atom_sites_solution_hydrogens   geom
_refine_ls_hydrogen_treatment    constr
_refine_ls_number_reflns         5527
_refine_ls_number_parameters     379
_refine_ls_number_restraints     1
_refine_ls_R_factor_all          0.0300
_refine_ls_R_factor_gt           0.0300
_refine_ls_wR_factor_ref         0.0796
_refine_ls_wR_factor_gt          0.0796
_refine_ls_goodness_of_fit_ref   1.039
_refine_ls_restrained_S_all      1.039
_refine_ls_shift/su_max          0.000
_refine_ls_shift/su_mean         0.000
_refine_diff_density_max         0.191
_refine_diff_density_min         -0.186
_refine_diff_density_rms         0.039
_refine_ls_extinction_method     none
_refine_ls_extinction_coef       .
_refine_ls_abs_structure_Flack   0.03(5)
_refine_ls_abs_structure_details 
;
 Flack x determined using 2418 quotients [(I+)-(I-)]/[(I+)+(I-)]
 (Parsons, Flack and Wagner, Acta Cryst. B69 (2013) 249-259).
;

loop_
_atom_type_symbol
_atom_type_description
_atom_type_scat_dispersion_real
_atom_type_scat_dispersion_imag
_atom_type_scat_source
C C 0.0181 0.0091 'International Tables Vol C Tables 4.2.6.8 and 6.1.1.4'
H H 0.0000 0.0000 'International Tables Vol C Tables 4.2.6.8 and 6.1.1.4'
O O 0.0492 0.0322 'International Tables Vol C Tables 4.2.6.8 and 6.1.1.4'

_geom_details                    
; All esds (except the esd in the dihedral angle between two l.s. planes)
 are estimated using the full covariance matrix.  The cell esds are taken
 into account individually in the estimation of esds in distances, angles
 and torsion angles; correlations between esds in cell parameters are only
 used when they are defined by crystal symmetry.  An approximate (isotropic)
 treatment of cell esds is used for estimating esds involving l.s. planes.
;
_geom_special_details            
;
 All esds (except the esd in the dihedral angle between two l.s. planes)
 are estimated using the full covariance matrix.  The cell esds are taken
 into account individually in the estimation of esds in distances, angles
 and torsion angles; correlations between esds in cell parameters are only
 used when they are defined by crystal symmetry.  An approximate (isotropic)
 treatment of cell esds is used for estimating esds involving l.s. planes.
;

loop_
_bruker_diffrn_runs_axis
_bruker_diffrn_runs_distance
_bruker_diffrn_runs_theta
_bruker_diffrn_runs_omega
_bruker_diffrn_runs_phi
_bruker_diffrn_runs_chi
_bruker_diffrn_runs_width
_bruker_diffrn_runs_images
_bruker_diffrn_runs_time
_bruker_diffrn_runs_wavelength
_bruker_diffrn_runs_voltage
_bruker_diffrn_runs_current
_bruker_diffrn_runs_temperature
Phi 40.0 27.5 0.0 0.0 54.74 1.0 180 1.0 1.54184 50.0 1.0 100.14999999999998
Phi 40.0 27.5 0.0 180.0 54.74 1.0 180 1.0 1.54184 50.0 1.0 100.14999999999998
Omega 40.0 53.787 1.44 0.0 65.5 0.5 224 15.0 1.54184 50.0 1.0
100.14999999999998
Phi 40.0 53.787 107.777 -52.0 -24.0 0.5 432 15.0 1.54184 50.0 1.0
100.14999999999998
Omega 40.0 53.787 1.44 160.0 65.5 0.5 224 15.0 1.54184 50.0 1.0
100.14999999999998
Omega 40.0 53.787 1.44 -40.0 65.5 0.5 224 15.0 1.54184 50.0 1.0
100.14999999999998
Phi 40.0 -23.787 58.297916825069805 0.0 -44.5 0.5 720 4.0 1.54184 50.0 1.0
100.14999999999998
Omega 40.0 46.287 90.603 180.0 -44.5 0.5 167 11.0 1.54184 50.0 1.0
100.14999999999998
Phi 40.0 53.787 11.496207798245255 44.0 24.0 0.5 368 15.0 1.54184 50.0 1.0
100.14999999999998
Omega 40.0 46.287 90.603 90.0 -44.5 0.5 167 11.0 1.54184 50.0 1.0
100.14999999999998
Omega 40.0 41.2825 -19.139 -19.294 56.004 0.5 214 9.0 1.54184 50.0 1.0
100.14999999999998
Omega 40.0 53.787 4.64 252.0 68.5 0.5 149 15.0 1.54184 50.0 1.0
100.14999999999998
Omega 40.0 53.787 1.44 40.0 65.5 0.5 224 15.0 1.54184 50.0 1.0
100.14999999999998
Omega 40.0 53.787 1.44 -80.0 65.5 0.5 224 15.0 1.54184 50.0 1.0
100.14999999999998
Omega 40.0 53.787 4.64 108.0 68.5 0.5 149 15.0 1.54184 50.0 1.0
100.14999999999998
Omega 40.0 53.787 1.44 80.0 65.5 0.5 224 15.0 1.54184 50.0 1.0
100.14999999999998
Phi 40.0 53.787 105.6332168250698 -76.0 -44.5 0.5 528 15.0 1.54184 50.0 1.0
100.14999999999998
Omega 40.0 53.787 4.64 324.0 68.5 0.5 149 15.0 1.54184 50.0 1.0
100.14999999999998
Omega 40.0 38.787 75.603 270.0 -44.5 0.5 197 8.0 1.54184 50.0 1.0
100.14999999999998
Omega 40.0 53.787 1.44 -119.99999999999999 65.5 0.5 224 15.0 1.54184 50.0 1.0
100.14999999999998
Omega 40.0 53.787 4.64 180.0 68.5 0.5 149 15.0 1.54184 50.0 1.0
100.14999999999998
Omega 40.0 53.787 1.44 119.99999999999999 65.5 0.5 224 15.0 1.54184 50.0 1.0
100.14999999999998
Omega 40.0 53.6885 -3.277 83.08 53.294 0.5 231 15.0 1.54184 50.0 1.0
100.14999999999998
Omega 40.0 38.787 75.603 90.0 -44.5 0.5 197 8.0 1.54184 50.0 1.0
100.14999999999998
Omega 40.0 -24.0695 -54.568 -54.0 -65.5 0.5 187 4.0 1.54184 50.0 1.0
100.14999999999998
Omega 40.0 46.287 90.603 270.0 -44.5 0.5 167 11.0 1.54184 50.0 1.0
100.14999999999998
Omega 40.0 53.787 1.44 -160.0 65.5 0.5 224 15.0 1.54184 50.0 1.0
100.14999999999998
Phi 40.0 -24.0695 -46.0112168250698 -212.0 44.5 0.5 480 4.0 1.54184 50.0 1.0
100.14999999999998
Omega 40.0 46.287 90.603 0.0 -44.5 0.5 167 11.0 1.54184 50.0 1.0
100.14999999999998
Phi 40.0 46.287 90.6332168250698 0.0 -44.5 0.5 720 11.0 1.54184 50.0 1.0
100.14999999999998
Omega 40.0 40.57 -27.211 -3.9490000000000003 48.764 0.5 224 9.0 1.54184 50.0
1.0 100.14999999999998
Phi 40.0 -31.287000000000003 43.29791682506977 0.0 -44.5 0.5 720 6.0 1.54184
50.0 1.0 100.14999999999998
Phi 40.0 -24.0695 -48.21709220175477 -204.0 24.0 0.5 416 4.0 1.54184 50.0 1.0
100.14999999999998
Phi 40.0 38.787 75.63321682506981 0.0 -44.5 0.5 720 8.0 1.54184 50.0 1.0
100.14999999999998

loop_
_atom_site_label
_atom_site_type_symbol
_atom_site_fract_x
_atom_site_fract_y
_atom_site_fract_z
_atom_site_U_iso_or_equiv
_atom_site_adp_type
_atom_site_occupancy
_atom_site_site_symmetry_order
_atom_site_calc_flag
_atom_site_refinement_flags_posn
_atom_site_refinement_flags_adp
_atom_site_refinement_flags_occupancy
_atom_site_disorder_assembly
_atom_site_disorder_group
O1A O 0.45554(7) 0.57643(18) 0.16017(6) 0.0242(3) Uani 1 1 d . . . . .
O2A O 0.58456(7) 0.61571(18) 0.19277(5) 0.0206(3) Uani 1 1 d . . . . .
C1A C 0.52332(10) 0.5170(2) 0.16207(7) 0.0181(3) Uani 1 1 d . . . . .
C2A C 0.54118(10) 0.3405(2) 0.13224(7) 0.0158(3) Uani 1 1 d . . . . .
C3A C 0.50072(10) 0.1869(2) 0.14946(8) 0.0187(3) Uani 1 1 d . . . . .
H3A H 0.466983 0.195888 0.180982 0.022 Uiso 1 1 calc R U . . .
C4A C 0.50932(10) 0.0203(2) 0.12086(8) 0.0187(3) Uani 1 1 d . . . . .
H4A H 0.483503 -0.085352 0.133927 0.022 Uiso 1 1 calc R U . . .
C7A C 0.55593(10) 0.0097(2) 0.07309(8) 0.0187(3) Uani 1 1 d . . . . .
H7A H 0.561799 -0.103360 0.053139 0.022 Uiso 1 1 calc R U . . .
C8A C 0.59396(10) 0.1640(2) 0.05443(7) 0.0179(3) Uani 1 1 d . . . . .
H8A H 0.624615 0.155592 0.021001 0.021 Uiso 1 1 calc R U . . .
C9A C 0.58819(9) 0.3318(2) 0.08374(7) 0.0150(3) Uani 1 1 d . . . . .
C10A C 0.62809(9) 0.4943(2) 0.06005(7) 0.0154(3) Uani 1 1 d . . . . .
C11A C 0.60962(10) 0.5399(2) -0.00224(7) 0.0177(3) Uani 1 1 d . . . . .
H11A H 0.568983 0.473295 -0.027546 0.021 Uiso 1 1 calc R U . . .
C12A C 0.64976(10) 0.6811(3) -0.02781(8) 0.0197(3) Uani 1 1 d . . . . .
H12A H 0.636292 0.711136 -0.070131 0.024 Uiso 1 1 calc R U . . .
C13A C 0.70965(10) 0.7779(3) 0.00897(8) 0.0206(3) Uani 1 1 d . . . . .
H13A H 0.737114 0.874770 -0.008131 0.025 Uiso 1 1 calc R U . . .
C14A C 0.72933(10) 0.7329(2) 0.07071(8) 0.0199(3) Uani 1 1 d . . . . .
H14A H 0.770852 0.798554 0.095463 0.024 Uiso 1 1 calc R U . . .
C15A C 0.68886(9) 0.5922(2) 0.09704(7) 0.0165(3) Uani 1 1 d . . . . .
C16A C 0.71520(10) 0.5400(2) 0.16215(8) 0.0189(3) Uani 1 1 d . . . . .
C17A C 0.79574(11) 0.4875(3) 0.18087(9) 0.0253(4) Uani 1 1 d . . . . .
H17A H 0.832554 0.482390 0.151375 0.030 Uiso 1 1 calc R U . . .
C18A C 0.82245(13) 0.4430(3) 0.24145(10) 0.0328(5) Uani 1 1 d . . . . .
H18A H 0.877215 0.407489 0.253269 0.039 Uiso 1 1 calc R U . . .
C19A C 0.76967(15) 0.4501(3) 0.28496(9) 0.0349(5) Uani 1 1 d . . . . .
H19A H 0.788315 0.420209 0.326661 0.042 Uiso 1 1 calc R U . . .
C20A C 0.68943(14) 0.5007(3) 0.26774(8) 0.0286(4) Uani 1 1 d . . . . .
H20A H 0.652806 0.505607 0.297369 0.034 Uiso 1 1 calc R U . . .
C21A C 0.66360(11) 0.5441(2) 0.20667(8) 0.0203(3) Uani 1 1 d . . . . .
O1B O 0.44734(8) 0.27701(19) 0.27661(5) 0.0253(3) Uani 1 1 d . . . . .
O2B O 0.47252(7) 0.47524(18) 0.35131(6) 0.0197(3) Uani 1 1 d . . . . .
C1B C 0.41988(10) 0.3936(2) 0.30607(7) 0.0182(3) Uani 1 1 d . . . . .
C2B C 0.33310(10) 0.4497(2) 0.29659(7) 0.0165(3) Uani 1 1 d . . . . .
C3B C 0.29791(11) 0.4789(2) 0.23553(8) 0.0200(3) Uani 1 1 d . . . . .
H3B H 0.330530 0.472969 0.203232 0.024 Uiso 1 1 calc R U . . .
C4B C 0.21594(11) 0.5164(3) 0.22203(8) 0.0217(4) Uani 1 1 d . . . . .
H4B H 0.192631 0.538861 0.180704 0.026 Uiso 1 1 calc R U . . .
C7B C 0.16793(10) 0.5210(2) 0.26904(8) 0.0209(4) Uani 1 1 d . . . . .
H7B H 0.111675 0.546914 0.259913 0.025 Uiso 1 1 calc R U . . .
C8B C 0.20202(10) 0.4879(2) 0.32938(7) 0.0186(3) Uani 1 1 d . . . . .
H8B H 0.168341 0.489129 0.361068 0.022 Uiso 1 1 calc R U . . .
C9B C 0.28512(9) 0.4526(2) 0.34460(7) 0.0155(3) Uani 1 1 d . . . . .
C10B C 0.31522(10) 0.4086(2) 0.41033(7) 0.0155(3) Uani 1 1 d . . . . .
C11B C 0.27805(10) 0.2653(3) 0.43810(8) 0.0180(3) Uani 1 1 d . . . . .
H11B H 0.238329 0.193240 0.413952 0.022 Uiso 1 1 calc R U . . .
C12B C 0.29832(10) 0.2269(2) 0.50040(8) 0.0204(4) Uani 1 1 d . . . . .
H12B H 0.273134 0.128135 0.518404 0.025 Uiso 1 1 calc R U . . .
C13B C 0.35546(11) 0.3331(3) 0.53626(8) 0.0220(4) Uani 1 1 d . . . . .
H13B H 0.369161 0.308063 0.578934 0.026 Uiso 1 1 calc R U . . .
C14B C 0.39239(10) 0.4758(3) 0.50946(8) 0.0195(3) Uani 1 1 d . . . . .
H14B H 0.431320 0.548529 0.534139 0.023 Uiso 1 1 calc R U . . .
C15B C 0.37324(9) 0.5147(2) 0.44650(7) 0.0158(3) Uani 1 1 d . . . . .
C16B C 0.41253(9) 0.6731(2) 0.42077(7) 0.0167(3) Uani 1 1 d . . . . .
C17B C 0.40922(10) 0.8470(3) 0.44570(8) 0.0197(3) Uani 1 1 d . . . . .
H17B H 0.379379 0.866474 0.479119 0.024 Uiso 1 1 calc R U . . .
C18B C 0.44902(10) 0.9928(3) 0.42234(8) 0.0218(4) Uani 1 1 d . . . . .
H18B H 0.446138 1.110696 0.439756 0.026 Uiso 1 1 calc R U . . .
C19B C 0.49294(10) 0.9658(3) 0.37356(8) 0.0221(4) Uani 1 1 d . . . . .
H19B H 0.519799 1.065484 0.357532 0.026 Uiso 1 1 calc R U . . .
C20B C 0.49776(10) 0.7940(3) 0.34817(8) 0.0204(4) Uani 1 1 d . . . . .
H20B H 0.528123 0.774719 0.315047 0.024 Uiso 1 1 calc R U . . .
C21B C 0.45735(9) 0.6504(2) 0.37203(8) 0.0172(3) Uani 1 1 d . . . . .

loop_
_atom_site_aniso_label
_atom_site_aniso_U_11
_atom_site_aniso_U_22
_atom_site_aniso_U_33
_atom_site_aniso_U_23
_atom_site_aniso_U_13
_atom_site_aniso_U_12
O1A 0.0229(6) 0.0193(6) 0.0326(6) 0.0025(5) 0.0113(5) 0.0042(5)
O2A 0.0243(6) 0.0162(6) 0.0215(6) -0.0039(5) 0.0040(5) 0.0016(5)
C1A 0.0229(8) 0.0164(8) 0.0161(7) 0.0032(6) 0.0067(6) 0.0010(7)
C2A 0.0145(7) 0.0163(8) 0.0160(7) 0.0008(6) -0.0004(6) 0.0019(6)
C3A 0.0179(8) 0.0205(8) 0.0179(7) 0.0017(7) 0.0037(6) -0.0011(7)
C4A 0.0173(7) 0.0164(8) 0.0218(8) 0.0009(6) 0.0007(6) -0.0022(6)
C7A 0.0161(7) 0.0171(8) 0.0218(8) -0.0042(7) -0.0008(6) 0.0002(7)
C8A 0.0145(7) 0.0208(9) 0.0186(7) -0.0024(7) 0.0030(6) -0.0007(7)
C9A 0.0115(7) 0.0167(8) 0.0161(7) 0.0002(6) -0.0010(6) -0.0003(6)
C10A 0.0124(6) 0.0162(7) 0.0183(7) 0.0000(6) 0.0042(6) 0.0022(6)
C11A 0.0135(7) 0.0208(8) 0.0192(7) -0.0009(6) 0.0033(6) -0.0003(6)
C12A 0.0189(8) 0.0221(8) 0.0193(7) 0.0039(7) 0.0069(6) 0.0033(7)
C13A 0.0176(8) 0.0174(8) 0.0286(8) 0.0009(7) 0.0095(6) -0.0006(7)
C14A 0.0147(7) 0.0178(8) 0.0272(8) -0.0021(7) 0.0027(6) -0.0011(7)
C15A 0.0145(7) 0.0149(8) 0.0201(7) -0.0032(7) 0.0029(6) 0.0013(6)
C16A 0.0199(8) 0.0132(8) 0.0217(8) -0.0017(6) -0.0041(6) -0.0022(6)
C17A 0.0194(8) 0.0177(8) 0.0360(10) -0.0027(8) -0.0063(7) -0.0022(7)
C18A 0.0310(10) 0.0200(9) 0.0410(11) 0.0012(8) -0.0180(9) -0.0020(8)
C19A 0.0521(13) 0.0201(9) 0.0260(9) 0.0020(8) -0.0186(9) -0.0034(9)
C20A 0.0472(11) 0.0179(8) 0.0186(8) -0.0027(7) -0.0027(7) -0.0027(9)
C21A 0.0258(8) 0.0133(8) 0.0202(8) -0.0021(6) -0.0030(6) -0.0001(7)
O1B 0.0297(6) 0.0271(6) 0.0203(6) -0.0032(5) 0.0072(5) 0.0070(5)
O2B 0.0153(5) 0.0203(6) 0.0234(6) -0.0017(5) 0.0018(4) 0.0021(5)
C1B 0.0229(8) 0.0191(8) 0.0139(7) 0.0027(6) 0.0069(6) 0.0014(7)
C2B 0.0187(8) 0.0141(7) 0.0167(7) -0.0007(6) 0.0026(6) -0.0016(6)
C3B 0.0244(8) 0.0184(8) 0.0171(7) -0.0012(7) 0.0032(6) -0.0033(7)
C4B 0.0242(8) 0.0223(9) 0.0171(7) 0.0013(7) -0.0030(6) -0.0053(7)
C7B 0.0165(7) 0.0210(9) 0.0239(8) 0.0005(7) -0.0023(6) -0.0025(6)
C8B 0.0169(7) 0.0192(8) 0.0200(7) -0.0011(7) 0.0036(6) -0.0017(7)
C9B 0.0165(7) 0.0127(7) 0.0172(7) -0.0013(6) 0.0023(6) -0.0013(6)
C10B 0.0135(7) 0.0164(8) 0.0172(7) 0.0001(6) 0.0046(6) 0.0033(6)
C11B 0.0157(7) 0.0185(8) 0.0206(7) -0.0017(7) 0.0048(6) -0.0011(6)
C12B 0.0191(8) 0.0200(9) 0.0236(8) 0.0048(7) 0.0079(6) 0.0009(7)
C13B 0.0197(8) 0.0286(9) 0.0175(7) 0.0039(7) 0.0018(6) 0.0025(7)
C14B 0.0156(7) 0.0239(8) 0.0184(7) 0.0006(7) -0.0005(6) 0.0009(7)
C15B 0.0120(7) 0.0177(8) 0.0178(7) -0.0004(6) 0.0026(6) 0.0016(6)
C16B 0.0110(7) 0.0202(8) 0.0178(7) 0.0015(7) -0.0017(6) 0.0000(6)
C17B 0.0161(8) 0.0219(9) 0.0203(8) -0.0015(7) -0.0008(6) 0.0011(7)
C18B 0.0182(7) 0.0171(8) 0.0284(8) 0.0000(7) -0.0032(6) -0.0011(7)
C19B 0.0147(7) 0.0206(9) 0.0296(9) 0.0083(8) -0.0014(6) -0.0030(7)
C20B 0.0146(7) 0.0241(9) 0.0220(8) 0.0047(7) 0.0007(6) 0.0005(7)
C21B 0.0128(7) 0.0177(8) 0.0204(7) 0.0014(6) -0.0004(6) 0.0004(6)

loop_
_geom_bond_atom_site_label_1
_geom_bond_atom_site_label_2
_geom_bond_distance
_geom_bond_site_symmetry_2
_geom_bond_publ_flag
O1A C1A 1.206(2) . ?
O2A C1A 1.354(2) . ?
O2A C21A 1.412(2) . ?
C1A C2A 1.500(2) . ?
C2A C3A 1.392(2) . ?
C2A C9A 1.404(2) . ?
C3A C4A 1.391(2) . ?
C3A H3A 0.9500 . ?
C4A C7A 1.388(2) . ?
C4A H4A 0.9500 . ?
C7A C8A 1.387(2) . ?
C7A H7A 0.9500 . ?
C8A C9A 1.399(2) . ?
C8A H8A 0.9500 . ?
C9A C10A 1.493(2) . ?
C10A C11A 1.398(2) . ?
C10A C15A 1.405(2) . ?
C11A C12A 1.393(2) . ?
C11A H11A 0.9500 . ?
C12A C13A 1.389(3) . ?
C12A H12A 0.9500 . ?
C13A C14A 1.388(3) . ?
C13A H13A 0.9500 . ?
C14A C15A 1.401(2) . ?
C14A H14A 0.9500 . ?
C15A C16A 1.485(2) . ?
C16A C21A 1.385(2) . ?
C16A C17A 1.402(2) . ?
C17A C18A 1.381(3) . ?
C17A H17A 0.9500 . ?
C18A C19A 1.383(3) . ?
C18A H18A 0.9500 . ?
C19A C20A 1.389(3) . ?
C19A H19A 0.9500 . ?
C20A C21A 1.386(2) . ?
C20A H20A 0.9500 . ?
O1B C1B 1.200(2) . ?
O2B C1B 1.369(2) . ?
O2B C21B 1.399(2) . ?
C1B C2B 1.490(2) . ?
C2B C3B 1.402(2) . ?
C2B C9B 1.405(2) . ?
C3B C4B 1.384(3) . ?
C3B H3B 0.9500 . ?
C4B C7B 1.388(2) . ?
C4B H4B 0.9500 . ?
C7B C8B 1.388(2) . ?
C7B H7B 0.9500 . ?
C8B C9B 1.403(2) . ?
C8B H8B 0.9500 . ?
C9B C10B 1.495(2) . ?
C10B C15B 1.400(2) . ?
C10B C11B 1.401(2) . ?
C11B C12B 1.390(2) . ?
C11B H11B 0.9500 . ?
C12B C13B 1.389(3) . ?
C12B H12B 0.9500 . ?
C13B C14B 1.386(3) . ?
C13B H13B 0.9500 . ?
C14B C15B 1.403(2) . ?
C14B H14B 0.9500 . ?
C15B C16B 1.483(2) . ?
C16B C17B 1.394(3) . ?
C16B C21B 1.394(2) . ?
C17B C18B 1.393(3) . ?
C17B H17B 0.9500 . ?
C18B C19B 1.389(3) . ?
C18B H18B 0.9500 . ?
C19B C20B 1.385(3) . ?
C19B H19B 0.9500 . ?
C20B C21B 1.391(2) . ?
C20B H20B 0.9500 . ?

loop_
_geom_angle_atom_site_label_1
_geom_angle_atom_site_label_2
_geom_angle_atom_site_label_3
_geom_angle
_geom_angle_site_symmetry_1
_geom_angle_site_symmetry_3
_geom_angle_publ_flag
C1A O2A C21A 121.65(13) . . ?
O1A C1A O2A 117.47(16) . . ?
O1A C1A C2A 122.57(16) . . ?
O2A C1A C2A 119.96(14) . . ?
C3A C2A C9A 120.56(16) . . ?
C3A C2A C1A 116.77(14) . . ?
C9A C2A C1A 122.20(15) . . ?
C4A C3A C2A 120.49(15) . . ?
C4A C3A H3A 119.8 . . ?
C2A C3A H3A 119.8 . . ?
C7A C4A C3A 119.45(16) . . ?
C7A C4A H4A 120.3 . . ?
C3A C4A H4A 120.3 . . ?
C8A C7A C4A 120.11(16) . . ?
C8A C7A H7A 119.9 . . ?
C4A C7A H7A 119.9 . . ?
C7A C8A C9A 121.45(15) . . ?
C7A C8A H8A 119.3 . . ?
C9A C8A H8A 119.3 . . ?
C8A C9A C2A 117.86(15) . . ?
C8A C9A C10A 118.88(14) . . ?
C2A C9A C10A 123.17(15) . . ?
C11A C10A C15A 119.10(15) . . ?
C11A C10A C9A 118.77(14) . . ?
C15A C10A C9A 121.86(14) . . ?
C12A C11A C10A 121.14(15) . . ?
C12A C11A H11A 119.4 . . ?
C10A C11A H11A 119.4 . . ?
C13A C12A C11A 119.57(16) . . ?
C13A C12A H12A 120.2 . . ?
C11A C12A H12A 120.2 . . ?
C14A C13A C12A 119.97(16) . . ?
C14A C13A H13A 120.0 . . ?
C12A C13A H13A 120.0 . . ?
C13A C14A C15A 120.94(15) . . ?
C13A C14A H14A 119.5 . . ?
C15A C14A H14A 119.5 . . ?
C14A C15A C10A 119.28(15) . . ?
C14A C15A C16A 119.37(15) . . ?
C10A C15A C16A 121.19(15) . . ?
C21A C16A C17A 117.38(16) . . ?
C21A C16A C15A 122.74(15) . . ?
C17A C16A C15A 119.87(16) . . ?
C18A C17A C16A 121.10(19) . . ?
C18A C17A H17A 119.4 . . ?
C16A C17A H17A 119.4 . . ?
C17A C18A C19A 120.16(18) . . ?
C17A C18A H18A 119.9 . . ?
C19A C18A H18A 119.9 . . ?
C18A C19A C20A 120.05(17) . . ?
C18A C19A H19A 120.0 . . ?
C20A C19A H19A 120.0 . . ?
C21A C20A C19A 119.00(19) . . ?
C21A C20A H20A 120.5 . . ?
C19A C20A H20A 120.5 . . ?
C16A C21A C20A 122.30(17) . . ?
C16A C21A O2A 120.36(14) . . ?
C20A C21A O2A 116.86(16) . . ?
C1B O2B C21B 120.80(13) . . ?
O1B C1B O2B 116.69(15) . . ?
O1B C1B C2B 123.77(16) . . ?
O2B C1B C2B 119.53(14) . . ?
C3B C2B C9B 120.38(15) . . ?
C3B C2B C1B 116.55(14) . . ?
C9B C2B C1B 122.63(14) . . ?
C4B C3B C2B 120.42(15) . . ?
C4B C3B H3B 119.8 . . ?
C2B C3B H3B 119.8 . . ?
C3B C4B C7B 119.80(15) . . ?
C3B C4B H4B 120.1 . . ?
C7B C4B H4B 120.1 . . ?
C4B C7B C8B 120.06(15) . . ?
C4B C7B H7B 120.0 . . ?
C8B C7B H7B 120.0 . . ?
C7B C8B C9B 121.43(15) . . ?
C7B C8B H8B 119.3 . . ?
C9B C8B H8B 119.3 . . ?
C8B C9B C2B 117.88(14) . . ?
C8B C9B C10B 117.38(14) . . ?
C2B C9B C10B 124.61(14) . . ?
C15B C10B C11B 118.92(15) . . ?
C15B C10B C9B 122.70(15) . . ?
C11B C10B C9B 118.10(15) . . ?
C12B C11B C10B 121.10(16) . . ?
C12B C11B H11B 119.4 . . ?
C10B C11B H11B 119.4 . . ?
C13B C12B C11B 119.86(16) . . ?
C13B C12B H12B 120.1 . . ?
C11B C12B H12B 120.1 . . ?
C14B C13B C12B 119.65(16) . . ?
C14B C13B H13B 120.2 . . ?
C12B C13B H13B 120.2 . . ?
C13B C14B C15B 121.07(16) . . ?
C13B C14B H14B 119.5 . . ?
C15B C14B H14B 119.5 . . ?
C10B C15B C14B 119.39(15) . . ?
C10B C15B C16B 121.84(14) . . ?
C14B C15B C16B 118.71(15) . . ?
C17B C16B C21B 117.64(16) . . ?
C17B C16B C15B 121.82(14) . . ?
C21B C16B C15B 120.47(15) . . ?
C18B C17B C16B 120.97(16) . . ?
C18B C17B H17B 119.5 . . ?
C16B C17B H17B 119.5 . . ?
C19B C18B C17B 119.96(18) . . ?
C19B C18B H18B 120.0 . . ?
C17B C18B H18B 120.0 . . ?
C20B C19B C18B 120.31(17) . . ?
C20B C19B H19B 119.8 . . ?
C18B C19B H19B 119.8 . . ?
C19B C20B C21B 118.84(16) . . ?
C19B C20B H20B 120.6 . . ?
C21B C20B H20B 120.6 . . ?
C20B C21B C16B 122.27(16) . . ?
C20B C21B O2B 117.25(14) . . ?
C16B C21B O2B 119.87(15) . . ?

loop_
_exptl_crystal_face_index_h
_exptl_crystal_face_index_k
_exptl_crystal_face_index_l
_exptl_crystal_face_perp_dist
-3 1 -5 0.198
-3 -2 4 0.087
-2 -1 -2 0.136
-1 0 1 0.023
-1 2 1 0.074
0 -1 1 0.13
0 -2 -5 0.132
1 0 -1 0.066
1 3 -1 0.082
1 2 0 0.076
2 0 3 0.264
3 -4 2 0.141
5 3 5 0.173

_shelx_res_file                  
;
TITL cu_vd3247cu2_vesely_a.res in C2
    cu_vd3247cu2_vesely_a.res
    created by SHELXL-2019/3 at 17:19:01 on 30-May-2025
REM Old TITL cu_vd3247cu2_vesely in C2
REM SHELXT solution in C2: R1 0.114, Rweak 0.017, Alpha 0.005
REM <I/s>   0.000 for    0 systematic absences,  Orientation as input
REM Flack x =  0.103 ( 0.038 ) from  2356 Parsons' quotients
REM Formula found by SHELXT:  C38 O4
CELL  1.54178  16.6502   7.3452  21.9150   90.000   97.814   90.000
ZERR    8.000   0.0007   0.0003   0.0009    0.000    0.001    0.000
LATT -7
SYMM -X, Y, -Z
SFAC C H O
UNIT 152 96 16
TEMP -173.150
SIZE 0.132 0.275 0.506
L.S. 10
BOND  $H
ACTA
OMIT  0  -4   0
OMIT     0   4  18
OMIT    10   4  13
LIST 4
FMAP 2
PLAN -20
WGHT    0.045000    1.296100
FVAR       0.39137
O1A   3    0.455542    0.576429    0.160169    11.00000    0.02286    0.01933 =
         0.03260    0.00250    0.01128    0.00421

O2A   3    0.584559    0.615708    0.192773    11.00000    0.02433    0.01620 =
         0.02148   -0.00394    0.00403    0.00161
C1A   1    0.523320    0.516957    0.162066    11.00000    0.02286    0.01641 =
         0.01611    0.00318    0.00671    0.00097
C2A   1    0.541176    0.340487    0.132235    11.00000    0.01448    0.01626 =
         0.01604    0.00078   -0.00039    0.00190
C3A   1    0.500716    0.186868    0.149462    11.00000    0.01790    0.02054 =
         0.01787    0.00168    0.00369   -0.00106
AFIX  43
H3A   2    0.466983    0.195888    0.180982    11.00000   -1.20000
AFIX   0
C4A   1    0.509322    0.020301    0.120863    11.00000    0.01731    0.01639 =
         0.02177    0.00092    0.00073   -0.00219
AFIX  43
H4A   2    0.483503   -0.085352    0.133927    11.00000   -1.20000
AFIX   0
C7A   1    0.555932    0.009743    0.073091    11.00000    0.01613    0.01711 =
         0.02184   -0.00420   -0.00084    0.00016
AFIX  43
H7A   2    0.561799   -0.103360    0.053139    11.00000   -1.20000
AFIX   0
C8A   1    0.593963    0.164016    0.054425    11.00000    0.01446    0.02076 =
         0.01864   -0.00242    0.00301   -0.00066
AFIX  43
H8A   2    0.624615    0.155592    0.021001    11.00000   -1.20000
AFIX   0
C9A   1    0.588186    0.331842    0.083737    11.00000    0.01152    0.01668 =
         0.01612    0.00019   -0.00098   -0.00031
C10A  1    0.628091    0.494345    0.060049    11.00000    0.01236    0.01624 =
         0.01832    0.00005    0.00421    0.00224
C11A  1    0.609620    0.539876   -0.002240    11.00000    0.01351    0.02079 =
         0.01922   -0.00089    0.00332   -0.00030
AFIX  43
H11A  2    0.568983    0.473295   -0.027546    11.00000   -1.20000
AFIX   0
C12A  1    0.649764    0.681125   -0.027811    11.00000    0.01890    0.02208 =
         0.01932    0.00393    0.00687    0.00335
AFIX  43
H12A  2    0.636292    0.711136   -0.070131    11.00000   -1.20000
AFIX   0
C13A  1    0.709652    0.777888    0.008970    11.00000    0.01761    0.01739 =
         0.02857    0.00090    0.00946   -0.00063
AFIX  43
H13A  2    0.737114    0.874770   -0.008131    11.00000   -1.20000
AFIX   0
C14A  1    0.729335    0.732926    0.070711    11.00000    0.01468    0.01776 =
         0.02717   -0.00215    0.00274   -0.00111
AFIX  43
H14A  2    0.770852    0.798554    0.095463    11.00000   -1.20000
AFIX   0
C15A  1    0.688857    0.592179    0.097036    11.00000    0.01451    0.01491 =
         0.02010   -0.00321    0.00293    0.00127
C16A  1    0.715202    0.540013    0.162146    11.00000    0.01991    0.01318 =
         0.02172   -0.00174   -0.00410   -0.00216
C17A  1    0.795741    0.487477    0.180866    11.00000    0.01939    0.01770 =
         0.03605   -0.00269   -0.00634   -0.00215
AFIX  43
H17A  2    0.832554    0.482390    0.151375    11.00000   -1.20000
AFIX   0
C18A  1    0.822447    0.443010    0.241451    11.00000    0.03105    0.01999 =
         0.04101    0.00116   -0.01805   -0.00201
AFIX  43
H18A  2    0.877215    0.407489    0.253269    11.00000   -1.20000
AFIX   0
C19A  1    0.769674    0.450053    0.284958    11.00000    0.05210    0.02007 =
         0.02598    0.00195   -0.01856   -0.00342
AFIX  43
H19A  2    0.788315    0.420209    0.326661    11.00000   -1.20000
AFIX   0
C20A  1    0.689431    0.500727    0.267738    11.00000    0.04718    0.01789 =
         0.01862   -0.00270   -0.00275   -0.00268
AFIX  43
H20A  2    0.652806    0.505607    0.297369    11.00000   -1.20000
AFIX   0
C21A  1    0.663596    0.544069    0.206670    11.00000    0.02578    0.01334 =
         0.02019   -0.00208   -0.00296   -0.00012
O1B   3    0.447341    0.277006    0.276608    11.00000    0.02973    0.02707 =
         0.02029   -0.00317    0.00720    0.00701
O2B   3    0.472519    0.475241    0.351312    11.00000    0.01531    0.02029 =
         0.02336   -0.00172    0.00182    0.00206
C1B   1    0.419881    0.393566    0.306073    11.00000    0.02291    0.01912 =
         0.01389    0.00270    0.00690    0.00137
C2B   1    0.333104    0.449717    0.296594    11.00000    0.01872    0.01413 =
         0.01675   -0.00065    0.00261   -0.00160
C3B   1    0.297909    0.478930    0.235531    11.00000    0.02443    0.01843 =
         0.01713   -0.00117    0.00321   -0.00335
AFIX  43
H3B   2    0.330530    0.472969    0.203232    11.00000   -1.20000
AFIX   0
C4B   1    0.215944    0.516392    0.222029    11.00000    0.02421    0.02225 =
         0.01706    0.00130   -0.00303   -0.00532
AFIX  43
H4B   2    0.192631    0.538861    0.180704    11.00000   -1.20000
AFIX   0
C7B   1    0.167928    0.521029    0.269042    11.00000    0.01650    0.02101 =
         0.02393    0.00048   -0.00227   -0.00255
AFIX  43
H7B   2    0.111675    0.546914    0.259913    11.00000   -1.20000
AFIX   0
C8B   1    0.202019    0.487883    0.329385    11.00000    0.01689    0.01924 =
         0.01999   -0.00114    0.00362   -0.00166
AFIX  43
H8B   2    0.168341    0.489129    0.361068    11.00000   -1.20000
AFIX   0
C9B   1    0.285116    0.452583    0.344605    11.00000    0.01650    0.01271 =
         0.01721   -0.00134    0.00235   -0.00127
C10B  1    0.315218    0.408565    0.410328    11.00000    0.01352    0.01643 =
         0.01717    0.00012    0.00464    0.00327
C11B  1    0.278048    0.265308    0.438101    11.00000    0.01568    0.01851 =
         0.02055   -0.00170    0.00481   -0.00113
AFIX  43
H11B  2    0.238329    0.193240    0.413952    11.00000   -1.20000
AFIX   0
C12B  1    0.298320    0.226869    0.500398    11.00000    0.01910    0.01996 =
         0.02363    0.00477    0.00788    0.00089
AFIX  43
H12B  2    0.273134    0.128135    0.518404    11.00000   -1.20000
AFIX   0
C13B  1    0.355463    0.333100    0.536258    11.00000    0.01972    0.02860 =
         0.01747    0.00394    0.00179    0.00248
AFIX  43
H13B  2    0.369161    0.308063    0.578934    11.00000   -1.20000
AFIX   0
C14B  1    0.392395    0.475808    0.509464    11.00000    0.01558    0.02386 =
         0.01840    0.00058   -0.00054    0.00093
AFIX  43
H14B  2    0.431320    0.548529    0.534139    11.00000   -1.20000
AFIX   0
C15B  1    0.373244    0.514651    0.446495    11.00000    0.01198    0.01774 =
         0.01785   -0.00044    0.00260    0.00155
C16B  1    0.412533    0.673079    0.420774    11.00000    0.01104    0.02023 =
         0.01781    0.00154   -0.00173    0.00003
C17B  1    0.409221    0.847039    0.445703    11.00000    0.01609    0.02194 =
         0.02027   -0.00152   -0.00075    0.00115
AFIX  43
H17B  2    0.379379    0.866474    0.479119    11.00000   -1.20000
AFIX   0
C18B  1    0.449025    0.992831    0.422339    11.00000    0.01817    0.01709 =
         0.02835   -0.00002   -0.00323   -0.00110
AFIX  43
H18B  2    0.446138    1.110696    0.439756    11.00000   -1.20000
AFIX   0
C19B  1    0.492942    0.965767    0.373558    11.00000    0.01473    0.02062 =
         0.02964    0.00830   -0.00144   -0.00296
AFIX  43
H19B  2    0.519799    1.065484    0.357532    11.00000   -1.20000
AFIX   0
C20B  1    0.497757    0.794034    0.348171    11.00000    0.01462    0.02409 =
         0.02199    0.00467    0.00074    0.00047
AFIX  43
H20B  2    0.528123    0.774719    0.315047    11.00000   -1.20000
AFIX   0
C21B  1    0.457353    0.650373    0.372028    11.00000    0.01282    0.01773 =
         0.02041    0.00137   -0.00041    0.00043
HKLF 4


REM  cu_vd3247cu2_vesely_a.res in C2
REM wR2 = 0.0796, GooF = S = 1.039, Restrained GooF = 1.039 for all data
REM R1 = 0.0300 for 5524 Fo > 4sig(Fo) and 0.0300 for all 5527 data
REM 379 parameters refined using 1 restraints

END

WGHT      0.0450      1.2960

REM Highest difference peak  0.191,  deepest hole -0.186,  1-sigma level  0.039
Q1    1   0.7003  0.5692  0.1298  11.00000  0.05    0.19
Q2    1   0.3776  0.4251  0.3052  11.00000  0.05    0.19
Q3    1   0.2440  0.4874  0.3332  11.00000  0.05    0.19
Q4    1   0.3161  0.4788  0.3209  11.00000  0.05    0.17
Q5    1   0.5721  0.3363  0.1088  11.00000  0.05    0.17
Q6    1   0.7547  0.5062  0.1693  11.00000  0.05    0.16
Q7    1   0.5394  0.3758  0.3139  11.00000  0.05    0.16
Q8    1   0.6887  0.5342  0.1815  11.00000  0.05    0.15
Q9    1   0.3066  0.4186  0.3782  11.00000  0.05    0.15
Q10   1   0.6694  0.5253  0.0780  11.00000  0.05    0.14
Q11   1   0.6404  0.5828 -0.0181  11.00000  0.05    0.14
Q12   1   0.3949  0.5948  0.4311  11.00000  0.05    0.14
Q13   1   0.6006  0.4248  0.0708  11.00000  0.05    0.13
Q14   1   0.6097  0.5416  0.0315  11.00000  0.05    0.13
Q15   1   0.2804  0.3745  0.4258  11.00000  0.05    0.13
Q16   1   0.6844  0.5304  0.2362  11.00000  0.05    0.13
Q17   1   0.3332  0.4891  0.4279  11.00000  0.05    0.13
Q18   1   0.3055  0.3112  0.4194  11.00000  0.05    0.13
Q19   1   0.5241  0.0864  0.1453  11.00000  0.05    0.12
Q20   1   0.4228  0.6664  0.3897  11.00000  0.05    0.12
;
_shelx_res_checksum              78287
